# Supplementary material for: Spatial accessibility to basic public health services in South Sudan
Source: Geospat Health. Author manuscript; Available in PMC 2017 Jun 24. (PMC5483170; doi:10.4081/gh.2017.510)
Supplement: Facilities [file NIHMS73094-supplement-Facilities.xlsx]

## Sheet: South Sudan Health Facilities 
State	County	Facility Name	Facility Type	Owner	Latitude	Longitude	Functional Status
Central Equatoria	Juba	Tijor PHCU	PHCU	MoH	5.25926	31.2375	Functional
Central Equatoria	Juba	Gurulotogu PHCU	PHCU	MoH	5.19838	31.1993	Functional
Central Equatoria	Juba	Mongolla PHCC	PHCC	MoH	5.19657	31.7687	Functional
Central Equatoria	Juba	Buko PHCU	PHCU	MoH	5.18066	31.2734	Functional
Central Equatoria	Juba	Perisa PHCU	PHCU	MoH	5.1768	31.0334	Non Functional
Central Equatoria	Juba	Pirisa PHCU	PHCU	MoH	5.17569	31.0336	Functional
Central Equatoria	Juba	Dari PHCU_Bari	PHCU	MoH	5.16635	31.5865	Non Functional
Central Equatoria	Juba	Gimoro PHCU	PHCU	MoH	5.16604	31.1418	Functional
Central Equatoria	Juba	Jabor PHCU	PHCU	MoH	5.15221	31.8099	Non functional
Central Equatoria	Juba	Kuse PHCU	PHCU	MoH	5.13345	31.3756	Non functional
Central Equatoria	Juba	Rokon PHCC	PHCC	MoH	5.13037	30.9416	Functional
Central Equatoria	Juba	Gugudu Primary PHCU	PHCU	MoH	5.11137	31.3749	Functional
Central Equatoria	Juba	Tendere PHCU	PHCU	MoH	5.10779	31.6158	Non functional
Central Equatoria	Juba	Ligi PHCU	PHCU	MoH	5.09218	31.3016	Functional
Central Equatoria	Juba	Wuna Torok PHCU	PHCU	MoH	5.08087	31.5744	Non functional
Central Equatoria	Juba	Makaro PHCU	PHCU	MoH	5.07983	31.4499	Functional
Central Equatoria	Juba	Sereng PHCU	PHCU	MoH	5.07956	30.951	Functional
Central Equatoria	Juba	Merkio PHCU	PHCU	MoH	5.07632	30.9983	Functional
Central Equatoria	Juba	Lumonik PHCU	PHCU	MoH	5.06441	31.5333	Non functional
Central Equatoria	Juba	Walawalang PHCU	PHCU	MoH	5.06253	31.315	Functional
Central Equatoria	Juba	Darsuk PHCU	PHCU	MoH	5.06166	31.3133	Non functional
Central Equatoria	Juba	Luala PHCU	PHCU	MoH	5.026	31.651	Functional
Central Equatoria	Juba	Magor Kolo PHCU	PHCU	MoH	5.02267	31.1001	Functional
Central Equatoria	Juba	Logo (Tibari) PHCU	PHCU	MoH	5.01774	31.7235	Functional
Central Equatoria	Juba	Sermon PHCU	PHCU	MoH	5.01585	31.1132	Functional
Central Equatoria	Juba	Nyamani PHCU	PHCU	MoH	5.01495	31.5574	Functional
Central Equatoria	Juba	Jokaki PHCU	PHCU	MoH	4.9925	31.8677	Functional
Central Equatoria	Juba	Kwerejik Lurit PHCU	PHCU	MoH	4.99102	31.5584	Non Functional
Central Equatoria	Juba	Yapa PHCU	PHCU	MoH	4.98859	31.6082	Functional
Central Equatoria	Juba	Kabo PHCU	PHCU	MoH	4.98266	31.5276	Non functional
Central Equatoria	Juba	Luri Jebel PHCU	PHCU	MoH	4.97894	31.5591	Functional
Central Equatoria	Juba	Jebel Lokiyoro PHCU	PHCU	MoH	4.9716	31.5649	Non functional
Central Equatoria	Juba	Mobil PHCU	PHCU	MoH	4.95924	31.6341	Non Functional
Central Equatoria	Juba	Kuda H/C	PHCC	MoH	4.95738	31.2253	Functional
Central Equatoria	Juba	Toko-Kotulu PHCU	PHCU	MoH	4.94849	30.914	Functional
Central Equatoria	Juba	Mokido PHCU	PHCU	MoH	4.94572	31.5819	Functional
Central Equatoria	Juba	Lopepe PHCU	PHCU	MoH	4.94329	31.5709	Non functional
Central Equatoria	Juba	Maremo PHCU	PHCU	MoH	4.94139	31.4344	Non functional
Central Equatoria	Juba	Kwerejik Luri PHCU	PHCU	MoH	4.93431	31.5874	Functional
Central Equatoria	Juba	Nyamin PHCU	PHCU	MoH	4.93129	31.3396	Functional
Central Equatoria	Juba	Magor kole PHCU	PHCU	MoH	4.91847	31.4201	Non functional
Central Equatoria	Juba	Nyara PHCU	PHCU	MoH	4.91668	31.25	Functional
Central Equatoria	Juba	Gondokoro PHCU	PHCU	MoH	4.91281	31.6534	Non functional
Central Equatoria	Juba	Belpham Medical Hq	PHCC	MoH	4.91195	31.5988	Functional
Central Equatoria	Juba	Gondokoro Main Land PHCU	PHCU	MoH	4.90798	31.6628	Non functional
Central Equatoria	Juba	Bilingi PHCU	PHCU	MoH	4.90331	31.3799	Non Functional
Central Equatoria	Juba	Tombur PHCU	PHCU	MoH	4.90307	31.5462	Functional
Central Equatoria	Juba	Luri Rokwe PHCU	PHCU	MoH	4.89822	31.5956	Functional
Central Equatoria	Juba	New Site Clinic PHCC	PHCC	MoH	4.89735	31.5893	Functional
Central Equatoria	Juba	Katigiri PHCC	PHCC	MoH	4.89349	30.8317	Functional
Central Equatoria	Juba	Kera PHCC	PHCC	MoH	4.89303	30.8339	Functional
Central Equatoria	Juba	Mugiri PHCC	PHCC	MoH	4.88839	31.8553	Functional
Central Equatoria	Juba	Luri Somba PHCU	PHCU	MoH	4.88728	31.4032	Functional
Central Equatoria	Juba	Luri Somba PHCU	PHCU	MoH	4.88728	31.4032	Functional
Central Equatoria	Juba	Mogiri PHCU_Juba	PHCU	MoH	4.88708	31.856	Functional
Central Equatoria	Juba	Walang Walang PHCU	PHCU	MoH	4.88339	31.6257	Functional
Central Equatoria	Juba	Sure PHCU	PHCU	MoH	4.88218	31.1771	Functional
Central Equatoria	Juba	Gimora PHCU	PHCU	MoH	4.87768	31.5679	Functional
Central Equatoria	Juba	Gudele PHCU	PHCU	MoH	4.87424	31.5505	Functional
Central Equatoria	Juba	Gurei PHCU	PHCU	MoH	4.87289	31.512	Functional
Central Equatoria	Juba	Juba Gureyi PHCU	PHCU	MoH	4.86667	31.5185	Non Functional
Central Equatoria	Juba	Ghabat PHCU	PHCU	MoH	4.86629	31.5455	Functional
Central Equatoria	Juba	Gudele (107) PHCU	PHCU	MoH	4.86617	31.5619	Functional
Central Equatoria	Juba	Kimu PHCU	PHCU	MoH	4.86505	31.5629	Functional
Central Equatoria	Juba	Gudele Bk 4 PHCU	PHCU	MoH	4.86407	31.5541	Functional
Central Equatoria	Juba	Munuki Health Center	PHCC	MoH	4.86343	31.5793	Functional
Central Equatoria	Juba	St.Kizito Health C	PHCC	MoH	4.85998	31.5704	Functional
Central Equatoria	Juba	Good Sheperd Clinic PHCC	PHCC	MoH	4.8592	31.6088	Functional
Central Equatoria	Juba	Seven Days Adventist	PHCU	Mission/NGO	4.8565	31.5777	Functional
Central Equatoria	Juba	Bilinang PHCU	PHCU	MoH	4.85426	31.791	Functional
Central Equatoria	Juba	Juba Teaching Hospital	Teaching Hospital	MoH	4.85095	31.6082	Functional
Central Equatoria	Juba	Juba Police Hospital	State Hospital	MoH	4.84952	31.5915	Functional
Central Equatoria	Juba	Aic Buluk PHCU	PHCU	MoH	4.84798	31.5931	Functional
Central Equatoria	Juba	Ustratuna PHCC	PHCC	MoH	4.84769	31.6046	Functional
Central Equatoria	Juba	Morobo Clinic (PHCU)	PHCU	MoH	4.84697	31.5811	Functional
Central Equatoria	Juba	Nyokuron Health C	PHCC	MoH	4.84596	31.5791	Functional
Central Equatoria	Juba	Nyoro PHCU	PHCU	MoH	4.84026	30.9381	Non Functional
Central Equatoria	Juba	Monoji PHCU	PHCU	MoH	4.83814	31.659	Non functional
Central Equatoria	Juba	Malakia PHCU	PHCU	MoH	4.83464	31.6027	Functional
Central Equatoria	Juba	Mahad Primary Sch.	PHCC	MoH	4.8312	31.611	Functional
Central Equatoria	Juba	Kator Health Centre	PHCC	MoH	4.83103	31.5965	Functional
Central Equatoria	Juba	Sacret Heart PHCC	PHCC	MoH	4.82863	31.6009	Functional
Central Equatoria	Juba	Kator Sacret Heart PHCU	PHCU	MoH	4.82512	31.5923	Functional
Central Equatoria	Juba	Nyomori PHCU	PHCU	MoH	4.81555	30.8832	Functional
Central Equatoria	Juba	Roja PHCU	PHCU	MoH	4.81554	30.8801	Functional
Central Equatoria	Juba	Gumbo PHCU	PHCU	MoH	4.8149	31.6227	Functional
Central Equatoria	Juba	Lologo PHCC	PHCC	MoH	4.81277	31.5953	Functional
Central Equatoria	Juba	Gwadiang West PHCU	PHCU	MoH	4.81194	31.5668	Functional
Central Equatoria	Juba	Madikolok PHCU	PHCU	MoH	4.77947	30.921	Functional
Central Equatoria	Juba	Tulyang PHCU	PHCU	MoH	4.77947	30.9211	Non Functional
Central Equatoria	Juba	Rajaf East PHCU	PHCU	MoH	4.75164	31.6095	Functional
Central Equatoria	Juba	Rajaf PHCU	PHCU	MoH	4.75001	31.579	Functional
Central Equatoria	Juba	Rajaf West PHCU	PHCU	MoH	4.74419	31.5922	Functional
Central Equatoria	Juba	Lotemba PHCU	PHCU	MoH	4.73875	30.9354	Functional
Central Equatoria	Juba	Gorom PHCU	PHCU	MoH	4.72714	31.593	Functional
Central Equatoria	Juba	Lomega PHCU	PHCU	MoH	4.72675	31.6554	Non functional
Central Equatoria	Juba	Odemo PHCU	PHCU	MoH	4.70514	31.7585	Non functional
Central Equatoria	Juba	Ngangala PHCU	PHCU	MoH	4.70458	31.9203	Functional
Central Equatoria	Juba	Pager PHCU_Rajaf	PHCU	MoH	4.69733	31.6085	Functional
Central Equatoria	Juba	Kura Angereb PHCU	PHCU	MoH	4.69652	31.7238	Functional
Central Equatoria	Juba	Nesitu PHCU	PHCU	MoH	4.69212	31.7032	Functional
Central Equatoria	Juba	Ngulere PHCU	PHCU	MoH	4.69197	31.9619	Functional
Central Equatoria	Juba	Jalite Gikokue PHCU	PHCU	MoH	4.68939	31.8575	Functional
Central Equatoria	Juba	Jandoru PHCU	PHCU	MoH	4.68617	31.5804	Functional
Central Equatoria	Juba	Ilyangiri PHCU	PHCU	MoH	4.67691	32.0356	Functional
Central Equatoria	Juba	Iliangari PHCU	PHCU	MoH	4.67548	32.0362	Functional
Central Equatoria	Juba	Bungu PHCU	PHCU	MoH	4.6644	31.3961	Functional
Central Equatoria	Juba	Ngerjebi PHCU	PHCU	MoH	4.65732	31.7116	Functional
Central Equatoria	Juba	Kwerejik Bungu PHCU	PHCU	MoH	4.65436	31.3877	Functional
Central Equatoria	Juba	Kworojik Bungu PHCU	PHCU	MoH	4.64977	31.3881	Functional
Central Equatoria	Juba	Mengele PHCU	PHCU	MoH	4.63671	30.9406	Functional
Central Equatoria	Juba	Mankaro PHCU	PHCU	MoH	4.60194	30.9609	Functional
Central Equatoria	Juba	Malakan PHCU	PHCU	MoH	4.58428	31.0261	Functional
Central Equatoria	Juba	Langabu PHCU	PHCU	MoH	4.56381	32.0538	Non functional
Central Equatoria	Juba	Wonduruba PHCC	PHCC	MoH	4.51833	31.0328	Functional
Central Equatoria	Juba	Moje PHCU	PHCU	MoH	4.46051	31.0267	Functional
Central Equatoria	Juba	Ganji PHCC	PHCC	MoH	4.45425	31.2098	Functional
Central Equatoria	Juba	Kagwada PHCU	PHCU	MoH	4.45423	31.2098	Functional
Central Equatoria	Juba	Sindiru PHCU	PHCU	MoH	4.4441	31.6083	Non functional
Central Equatoria	Juba	St Luke PHCU	PHCU	MoH	4.43854	31.0347	Functional
Central Equatoria	Juba	Pager PHCU_Lobonok	PHCU	MoH	4.39117	31.9211	Functional
Central Equatoria	Juba	Kubi PHCU	PHCU	MoH	4.39024	31.9227	Functional
Central Equatoria	Juba	Morsack PHCU	PHCU	MoH	4.3876	31.5935	Functional
Central Equatoria	Juba	Lirya Health Centre	PHCC	MoH	4.38563	32.0464	Functional
Central Equatoria	Juba	Kelang PHCU	PHCU	MoH	4.3741	31.9583	Functional
Central Equatoria	Juba	Aru PHCU	PHCU	MoH	4.36354	31.9846	Functional
Central Equatoria	Juba	Langi PHCU	PHCU	MoH	4.36341	31.3272	Functional
Central Equatoria	Juba	Lobonok PHCU	PHCU	MoH	4.2951	31.6208	Functional
Central Equatoria	Juba	Nyarjuw PHCU	PHCU	MoH	4.26681	31.3529	Non Functional
Central Equatoria	Juba	Kit One PHCU	PHCU	MoH	4.21345	31.995	Functional
Central Equatoria	Juba	Pager Military PHCU	PHCU	MoH	4.20197	31.6344	Functional
Central Equatoria	Juba	Karpeto PHCU	PHCU	MoH	4.12287	31.7023	Functional
Central Equatoria	Juba	Jurtong PHCC	PHCC	MoH	0	0	Non functional
Central Equatoria	Kajo-keji	Rodo PHCU	PHCU	MoH	4.04306	31.5245	Functional
Central Equatoria	Kajo-keji	Kamsuk PHCC	PHCC	MoH	4.01094	31.5351	Functional
Central Equatoria	Kajo-keji	Lori PHCU	PHCU	MoH	4.00609	31.5067	Functional
Central Equatoria	Kajo-keji	Kk Kala PHCU	PHCU	MoH	3.9824	31.2588	Functional
Central Equatoria	Kajo-keji	Kala PHCU	PHCU	MoH	3.97331	31.294	Functional
Central Equatoria	Kajo-keji	Kk Mogiri PHCU	PHCU	MoH	3.95063	31.5953	Functional
Central Equatoria	Kajo-keji	Godoru PHCC	PHCC	MoH	3.93852	31.5006	Functional
Central Equatoria	Kajo-keji	Lora Kala PHCU	PHCU	MoH	3.93771	31.5055	Functional
Central Equatoria	Kajo-keji	Kk Jondale PHCU	PHCU	MoH	3.92903	31.5351	Functional
Central Equatoria	Kajo-keji	Kk Romogi PHCU	PHCU	MoH	3.90843	31.6499	Functional
Central Equatoria	Kajo-keji	Mondikolok PHCU	PHCU	MoH	3.90815	31.6275	Functional
Central Equatoria	Kajo-keji	Kk Lipe PHCC	PHCC	MoH	3.89665	31.6202	Functional
Central Equatoria	Kajo-keji	Mondi PHCU	PHCU	MoH	3.89376	31.4844	Functional
Central Equatoria	Kajo-keji	Kk Mere PHCU	PHCU	MoH	3.88952	31.6725	Functional
Central Equatoria	Kajo-keji	Kudaji PHCU	PHCU	MoH	3.88419	31.6704	Functional
Central Equatoria	Kajo-keji	Lora PHCU	PHCU	MoH	3.88119	31.3316	Functional
Central Equatoria	Kajo-keji	Orphanage PHCU	PHCU	MoH	3.87822	31.6671	Functional
Central Equatoria	Kajo-keji	Kk Longira PHCU	PHCU	MoH	3.87789	31.6011	Functional
Central Equatoria	Kajo-keji	Loro PHCU	PHCU	MoH	3.86989	31.1667	Functional
Central Equatoria	Kajo-keji	Kigwo PHCU	PHCU	MoH	3.86979	31.7391	Functional
Central Equatoria	Kajo-keji	Kasurak PHCU	PHCU	MoH	3.86267	31.5388	Functional
Central Equatoria	Kajo-keji	Longira PHCU	PHCU	MoH	3.85797	31.5925	Functional
Central Equatoria	Kajo-keji	Boroboro PHCU	PHCU	MoH	3.85538	31.3822	Functional
Central Equatoria	Kajo-keji	Kajokeji Civil Hospital	County Hospital	MoH	3.85234	31.6568	Functional
Central Equatoria	Kajo-keji	Ajira PHCU	PHCU	MoH	3.85206	31.6561	Functional
Central Equatoria	Kajo-keji	Kerwa PHCU_2	PHCU	MoH	3.85151	31.6559	Functional
Central Equatoria	Kajo-keji	Genesis Medical Care PHCC	PHCC	MoH	3.84892	31.6582	Functional
Central Equatoria	Kajo-keji	Saregoro PHCU	PHCU	MoH	3.84418	31.6788	Functional
Central Equatoria	Kajo-keji	Logili PHCU	PHCU	MoH	3.8436	31.6375	Functional
Central Equatoria	Kajo-keji	Ajio PHCU	PHCU	MoH	3.84225	31.1954	Functional
Central Equatoria	Kajo-keji	Kk Ajio PHCU	PHCU	MoH	3.83871	31.1951	Functional
Central Equatoria	Kajo-keji	Logu PHCU	PHCU	MoH	3.83556	31.6189	Functional
Central Equatoria	Kajo-keji	Tirye PHCU	PHCU	MoH	3.83348	31.6407	Functional
Central Equatoria	Kajo-keji	Lomin PHCU	PHCU	MoH	3.82487	31.6594	Functional
Central Equatoria	Kajo-keji	Leikor PHCU	PHCU	MoH	3.80778	31.6659	Functional
Central Equatoria	Kajo-keji	Moijo PHCU	PHCU	MoH	3.80469	31.7935	Functional
Central Equatoria	Kajo-keji	Limi Two PHCU	PHCU	MoH	3.80377	31.6985	Functional
Central Equatoria	Kajo-keji	Jondale PHCU	PHCU	MoH	3.8036	31.4297	Functional
Central Equatoria	Kajo-keji	Limi PHCU	PHCU	MoH	3.80276	31.7152	Functional
Central Equatoria	Kajo-keji	Manga Lotore PHCC	PHCC	MoH	3.80212	31.551	Functional
Central Equatoria	Kajo-keji	Sokare PHCU	PHCU	MoH	3.79576	31.4304	Functional
Central Equatoria	Kajo-Keji	Liwolo Missionaries	County Hospital	MoH	3.79508	31.4299	Non Functional
Central Equatoria	Kajo-keji	Romogi PHCU	PHCU	MoH	3.78683	31.7039	Functional
Central Equatoria	Kajo-keji	Rungeta PHCU	PHCU	MoH	3.78321	31.3691	Functional
Central Equatoria	Kajo-keji	Bori PHCC	PHCC	MoH	3.77376	31.5102	Functional
Central Equatoria	Kajo-keji	Kiri PHCU	PHCU	MoH	3.77026	31.635	Functional
Central Equatoria	Kajo-keji	Mere Guga PHCU	PHCU	MoH	3.76942	31.4869	Functional
Central Equatoria	Kajo-keji	Kkkangai PHCC	PHCC	MoH	3.76897	31.6568	Functional
Central Equatoria	Kajo-keji	Kk Jalimo PHCC	PHCC	MoH	3.75939	31.5988	Functional
Central Equatoria	Kajo-keji	Kinyiba PHCU	PHCU	MoH	3.73417	31.6348	Functional
Central Equatoria	Kajo-keji	Liteba PHCU	PHCU	MoH	3.72676	31.6831	Functional
Central Equatoria	Kajo-keji	Kk Gurujo PHCU	PHCU	MoH	3.72624	31.5826	Functional
Central Equatoria	Kajo-keji	Kerwa PHCU_1	PHCU	MoH	3.72622	31.5823	Functional
Central Equatoria	Kajo-keji	Sare Jale PHCU	PHCU	MoH	3.7053	31.6762	Functional
Central Equatoria	Kajo-keji	Wurta PHCU	PHCU	MoH	3.69507	31.5522	Functional
Central Equatoria	Kajo-keji	Bamurey PHCC	PHCC	MoH	3.66828	31.5482	Functional
Central Equatoria	Lainya	Jokari PHCU	PHCU	MoH	5.31759	31.0463	Non functional
Central Equatoria	Lainya	Bereka PHCU	PHCU	MoH	4.39846	31.0418	Functional
Central Equatoria	Lainya	Kuli Papa PHCU	PHCU	MoH	4.37488	31.1166	Functional
Central Equatoria	Lainya	Logwili PHCU	PHCU	MoH	4.37008	31.1212	Functional
Central Equatoria	Lainya	Fifty Eight Mile PHCU	PHCU	MoH	4.36838	31.1146	Functional
Central Equatoria	Lainya	Nyangele PHCU	PHCU	MoH	4.3582	30.9359	Functional
Central Equatoria	Lainya	Soka PHCU	PHCU	MoH	4.34952	30.7499	Functional
Central Equatoria	Lainya	Morta PHCU	PHCU	MoH	4.34115	31.0753	Non Functional
Central Equatoria	Lainya	Lainya PHCC_1	PHCC	MoH	4.34051	31.0752	Functional
Central Equatoria	Lainya	Rijongu PHCC	PHCC	MoH	4.3301	30.9658	Functional
Central Equatoria	Lainya	Loka Round PHCU	PHCU	MoH	4.27317	31.0196	Functional
Central Equatoria	Lainya	Lomilikin PHCU	PHCU	MoH	4.26411	30.9422	Functional
Central Equatoria	Lainya	Loka West PHCU	PHCU	MoH	4.25464	31.0001	Functional
Central Equatoria	Lainya	Gabat PHCU	PHCU	MoH	4.25438	31.0003	Functional
Central Equatoria	Lainya	Roronyo PHCU	PHCU	MoH	4.24041	30.715	Functional
Central Equatoria	Lainya	Logwerle PHCU	PHCU	MoH	4.23637	30.973	Functional
Central Equatoria	Lainya	Dimo 1 PHCU	PHCU	MoH	4.23394	30.674	Functional
Central Equatoria	Lainya	Yondoru PHCU	PHCU	MoH	4.22023	30.7661	Functional
Central Equatoria	Lainya	Kenyi PHCU	PHCU	MoH	4.20651	30.913	Functional
Central Equatoria	Lainya	Lora PHCC	PHCC	MoH	4.20643	30.913	Functional
Central Equatoria	Lainya	Logobero PHCU	PHCU	MoH	4.20224	30.693	Functional
Central Equatoria	Lainya	Mandikolok PHCU	PHCU	MoH	4.16987	30.8653	Functional
Central Equatoria	Lainya	Limbe PHCC	PHCC	MoH	4.16106	30.8609	Functional
Central Equatoria	Lainya	Gumbiri PHCU	PHCU	MoH	4.15898	30.8615	Functional
Central Equatoria	Lainya	Seremon PHCU	PHCU	MoH	4.15483	30.8385	Functional
Central Equatoria	Lainya	Kirikwat PHCU	PHCU	MoH	4.14472	30.9092	Non Functional
Central Equatoria	Lainya	Komoi PHCU	PHCU	MoH	4.14465	30.6898	Functional
Central Equatoria	Lainya	Kupera PHCU	PHCU	MoH	4.1332	30.9538	Functional
Central Equatoria	Lainya	Dokuni PHCU	PHCU	MoH	4.12457	30.9578	Functional
Central Equatoria	Lainya	Kutali PHCU	PHCU	MoH	4.10917	30.9067	Functional
Central Equatoria	Lainya	Gbotoro PHCU	PHCU	MoH	4.10772	31.0924	Non Functional
Central Equatoria	Lainya	Nyagando PHCU	PHCU	MoH	4.07729	30.9855	Non Functional
Central Equatoria	Lainya	Parasak / Barajak (?) PHCU	PHCU	MoH	4.0723	31.0721	Non Functional
Central Equatoria	Lainya	Gurujo PHCU	PHCU	MoH	4.06267	31.1348	Functional
Central Equatoria	Lainya	Limuro PHCU	PHCU	MoH	4.05827	31.058	Functional
Central Equatoria	Lainya	Jamara PHCC	PHCC	MoH	4.04734	30.9824	Functional
Central Equatoria	Lainya	Dongoro PHCU	PHCU	MoH	4.04574	31.1784	Non Functional
Central Equatoria	Lainya	Mundu PHCU	PHCU	MoH	4.04018	31.0162	Functional
Central Equatoria	Lainya	Korobe PHCU	PHCU	MoH	4.03672	30.9449	Non Functional
Central Equatoria	Lainya	Kiju PHCU	PHCU	MoH	4.01543	31.1982	Non Functional
Central Equatoria	Lainya	Ginyabio PHCU	PHCU	MoH	3.9799	30.9695	Functional
Central Equatoria	Lainya	Lupayong PHCU	PHCC	MoH	3.90492	31.0609	Non Functional
Central Equatoria	Lainya	Wuji PHCU	PHCU	MoH	3.84054	31.0768	Functional
Central Equatoria	Lainya	Koyoki PHCU	PHCU	MoH	3.84026	31.0767	Functional
Central Equatoria	Lainya	Mogiri PHCU_Lainya	PHCU	MoH	_	_	Functional
Central Equatoria	Morobo	Yeribe PHCU	PHCU	MoH	3.92413	30.9581	Functional
Central Equatoria	Morobo	Geri PHCU	PHCU	MoH	3.83122	30.946	Functional
Central Equatoria	Morobo	Lujulo PHCU	PHCU	MoH	3.81222	30.902	Functional
Central Equatoria	Morobo	Panyume PHCU	PHCU	MoH	3.78104	30.9509	Functional
Central Equatoria	Morobo	Wudabi PHCU	PHCU	MoH	3.77297	30.619	Functional
Central Equatoria	Morobo	Kendila PHCU	PHCU	MoH	3.75636	30.8918	Functional
Central Equatoria	Morobo	Aloto Rural Hospital	PHCC	MoH	3.7495	30.625	Non Functional
Central Equatoria	Morobo	Yugufe PHCU	PHCU	MoH	3.71576	30.6933	Functional
Central Equatoria	Morobo	Morobo PHCC	PHCC	MoH	3.68784	30.7752	Functional
Central Equatoria	Morobo	Kangai PHCU	PHCU	MoH	3.68737	30.6429	Functional
Central Equatoria	Morobo	Lujulo PHCU	PHCU	MoH	3.67869	30.6646	Functional
Central Equatoria	Morobo	Yondu PHCU	PHCU	MoH	3.66275	30.8983	Functional
Central Equatoria	Morobo	Aboroto PHCU	PHCU	MoH	3.66037	30.7097	Functional
Central Equatoria	Morobo	Rodoba PHCU	PHCU	MoH	3.6001	30.8072	Functional
Central Equatoria	Morobo	Kimba PHCU	PHCU	MoH	3.57971	30.8525	Functional
Central Equatoria	Morobo	Kaya PHCU	PHCU	MoH	3.55	30.88	Functional
Central Equatoria	Morobo	Yaya PHCC	PHCC	MoH	3.54991	30.8787	Functional
Central Equatoria	Morobo	Hai Jebel PHCU	PHCU	MoH	3.54262	30.8749	Functional
Central Equatoria	Terekeka	Kiu PHCU	PHCU	MoH	6.20479	30.6006	Non Functional
Central Equatoria	Terekeka	Pagara PHCU	PHCU	MoH	6.01279	30.6655	Functional
Central Equatoria	Terekeka	Dari PHCU_Tali	PHCU	MoH	6.00588	30.7556	Non Functional
Central Equatoria	Terekeka	Makido PHCU	PHCU	MoH	5.96283	30.7412	Functional
Central Equatoria	Terekeka	Aken Well PHCU	PHCU	MoH	5.90718	30.8206	Non Functional
Central Equatoria	Terekeka	Tali PHCC	PHCC	MoH	5.89754	30.7717	Functional
Central Equatoria	Terekeka	Atiit PHCU	PHCU	MoH	5.89566	30.7717	Functional
Central Equatoria	Terekeka	Kerit- Nyumba PHCU	PHCU	MoH	5.85478	30.8452	Functional
Central Equatoria	Terekeka	Mading PHCU	PHCU	MoH	5.85209	30.7923	Functional
Central Equatoria	Terekeka	Yabisak PHCU	PHCU	MoH	5.82162	31.7714	Non functional
Central Equatoria	Terekeka	Tombek PHCC	PHCC	MoH	5.81126	31.685	Functional
Central Equatoria	Terekeka	Mina PHCU	PHCU	MoH	5.80331	30.7416	Functional
Central Equatoria	Terekeka	Nyanga PHCU	PHCU	MoH	5.76809	31.0418	Functional
Central Equatoria	Terekeka	Wudu Bori PHCU	PHCU	MoH	5.74221	31.7006	Functional
Central Equatoria	Terekeka	Mijiki PHCU	PHCU	MoH	5.72395	30.8411	Functional
Central Equatoria	Terekeka	Gemaiza PHCU	PHCU	MoH	5.67939	31.7972	Functional
Central Equatoria	Terekeka	Mundari Bura PHCC	PHCC	MoH	5.67265	30.9746	Functional
Central Equatoria	Terekeka	Bori Aringa PHCU	PHCU	MoH	5.66097	31.6827	Non Functional
Central Equatoria	Terekeka	Tindilo PHCU	PHCU	MoH	5.65466	31.0578	Non Functional
Central Equatoria	Terekeka	Pojur PHCU	PHCU	MoH	5.64482	31.6938	Non functional
Central Equatoria	Terekeka	Muni PHCC	PHCC	MoH	5.64397	31.7202	Functional
Central Equatoria	Terekeka	Bekat PHCU	PHCU	MoH	5.64051	31.6871	Functional
Central Equatoria	Terekeka	Marakak PHCU	PHCU	MoH	5.61044	31.7282	Non Functional
Central Equatoria	Terekeka	Krot Nyumbo PHCU	PHCU	MoH	5.60937	31.033	Non Functional
Central Equatoria	Terekeka	Loki PHCU	PHCU	MoH	5.60898	31.7177	Functional
Central Equatoria	Terekeka	Tukoro PHCU	PHCU	MoH	5.58414	31.7158	Functional
Central Equatoria	Terekeka	Nyikabur PHCU	PHCU	MoH	5.58142	31.8247	Functional
Central Equatoria	Terekeka	Yebisak PHCU	PHCU	MoH	5.57809	31.7309	Functional
Central Equatoria	Terekeka	Lokweni PHCU	PHCU	MoH	5.55536	31.7104	Functional
Central Equatoria	Terekeka	Myikabur PHCU	PHCU	MoH	5.55536	31.7104	Functional
Central Equatoria	Terekeka	Lowirja PHCU	PHCU	MoH	5.55147	31.5278	Functional
Central Equatoria	Terekeka	Kwornyang PHCU	PHCU	MoH	5.54322	31.543	Functional
Central Equatoria	Terekeka	Korosomba PHCU	PHCU	MoH	5.54191	31.8287	Functional
Central Equatoria	Terekeka	Jai PHCU	PHCU	MoH	5.53819	31.8286	Non Functional
Central Equatoria	Terekeka	Kutuk Nawoko PHCU	PHCU	MoH	5.51226	31.5803	Functional
Central Equatoria	Terekeka	Wujugani PHCU	PHCU	MoH	5.50925	31.7111	Functional
Central Equatoria	Terekeka	Makamagor PHCU	PHCU	MoH	5.49197	31.6181	Functional
Central Equatoria	Terekeka	Meridi PHCU	PHCU	MoH	5.49009	31.6176	Functional
Central Equatoria	Terekeka	Lonai PHCU	PHCU	MoH	5.47846	31.4342	Functional
Central Equatoria	Terekeka	Molusuk PHCU	PHCU	MoH	5.46182	31.7064	Functional
Central Equatoria	Terekeka	Bura PHCU	PHCU	MoH	5.44586	31.3774	Functional
Central Equatoria	Terekeka	Terkeka Health C.	PHCC	MoH	5.43837	31.7458	Functional
Central Equatoria	Terekeka	Digala PHCU	PHCU	MoH	5.43513	31.7494	Functional
Central Equatoria	Terekeka	Gulukuk PHCU	PHCU	MoH	5.43512	31.537	Functional
Central Equatoria	Terekeka	Adra PHCU	PHCU	MoH	5.43397	31.7504	Non Functional
Central Equatoria	Terekeka	Jonkok Payaya PHCU	PHCU	MoH	5.42531	31.1615	Functional
Central Equatoria	Terekeka	Kawari PHCU	PHCU	MoH	5.39385	31.1092	Non Functional
Central Equatoria	Terekeka	Rijong PHCU	PHCU	MoH	5.39385	31.1692	Functional
Central Equatoria	Terekeka	Jobem PHCU	PHCU	MoH	5.38353	31.6477	Functional
Central Equatoria	Terekeka	Wanyang PHCU	PHCU	MoH	5.38251	31.6803	Functional
Central Equatoria	Terekeka	Lojora PHCU	PHCU	MoH	5.38218	31.6801	Functional
Central Equatoria	Terekeka	Kwori PHCU	PHCU	MoH	5.34384	31.1137	Functional
Central Equatoria	Terekeka	Moridi PHCU	PHCU	MoH	5.33799	31.703	Functional
Central Equatoria	Terekeka	Nyori PHCU_Nyori	PHCU	MoH	5.31776	31.7068	Functional
Central Equatoria	Terekeka	Jonkok PHCU	PHCU	MoH	5.29163	31.0249	Functional
Central Equatoria	Terekeka	Lojora PHCU	PHCU	MoH	5.2782	31.7263	Functional
Central Equatoria	Yei	Angebi PHCU	PHCU	MoH	4.60881	29.9776	Functional
Central Equatoria	Yei	Dukudu-Olo	PHCC	MoH	4.59071	29.8636	Functional
Central Equatoria	Yei	Tore PHCC	PHCC	MoH	4.49133	30.1627	Functional
Central Equatoria	Yei	Kundru PHCU	PHCU	MoH	4.39805	30.2159	Functional
Central Equatoria	Yei	Lorumba PHCU	PHCU	MoH	4.34224	30.2463	Functional
Central Equatoria	Yei	Bandame PHCU	PHCU	MoH	4.32303	30.2864	Functional
Central Equatoria	Yei	Mapako PHCU	PHCU	MoH	4.22541	30.5375	Functional
Central Equatoria	Yei	Goli PHCU	PHCU	MoH	4.20158	30.4496	Functional
Central Equatoria	Yei	Pisak PHCU	PHCU	MoH	4.15092	30.5261	Functional
Central Equatoria	Yei	Kirikwa PHCU	PHCU	MoH	4.14312	30.425	Functional
Central Equatoria	Yei	Yr Logo 1 PHCU	PHCU	MoH	4.14171	30.564	Functional
Central Equatoria	Yei	Minyori PHCU	PHCU	MoH	4.12528	30.62	Functional
Central Equatoria	Yei	Logobero PHCU	PHCU	MoH	4.12449	30.6696	Functional
Central Equatoria	Yei	Gimunu PHCU	PHCU	MoH	4.12348	30.7682	Functional
Central Equatoria	Yei	St. Bakhita PHCC	PHCC	MoH	4.1032	30.6324	Functional
Central Equatoria	Yei	Espiscapal Church	PHCU	Mission/NGO	4.09485	30.6654	Functional
Central Equatoria	Yei	St Martha PHCU	PHCU	MoH	4.09233	30.6765	Functional
Central Equatoria	Yei	Yei Civil Hospital	County Hospital	MoH	4.0892	30.6735	Functional
Central Equatoria	Yei	Yei River PHCC	PHCC	MoH	4.08812	30.6752	Functional
Central Equatoria	Yei	Rwonyi PHCU	PHCU	MoH	4.05589	30.715	Functional
Central Equatoria	Yei	Kergulu PHCU	PHCU	MoH	4.05194	30.6126	Functional
Central Equatoria	Yei	Kagelu PHCU	PHCU	MoH	4.05175	30.612	Functional
Central Equatoria	Yei	Pakula PHCU	PHCU	MoH	4.04056	30.8717	Functional
Central Equatoria	Yei	Abegi PHCU	PHCU	MoH	4.01313	30.5646	Functional
Central Equatoria	Yei	Goja PHCU	PHCU	MoH	4.0064	30.6363	Functional
Central Equatoria	Yei	Rubeke PHCU	PHCU	MoH	3.97912	30.5429	Functional
Central Equatoria	Yei	Robeke PHCU	PHCU	MoH	3.977	30.5386	Functional
Central Equatoria	Yei	Mitika PHCU	PHCU	MoH	3.95822	30.5064	Functional
Central Equatoria	Yei	Payawa PHCU	PHCU	MoH	3.95375	30.7392	Functional
Central Equatoria	Yei	Lasu PHCC	PHCC	MoH	3.94984	30.4671	Functional
Central Equatoria	Yei	Yr Morsak PHCU	PHCU	MoH	3.94128	30.611	Functional
Central Equatoria	Yei	Undukori PHCU	PHCU	MoH	3.94013	30.6901	Functional
Central Equatoria	Yei	Nyori PHCU_Lasu	PHCU	MoH	3.94012	30.4239	Functional
Central Equatoria	Yei	Agonyakiri PHCU	PHCU	MoH	3.92847	30.5144	Functional
Central Equatoria	Yei	Mongo PHCU	PHCU	MoH	3.90436	30.6116	Functional
Central Equatoria	Yei	Mugwo PHCC	PHCC	MoH	3.88982	30.7401	Functional
Central Equatoria	Yei	Ombasi PHCC	PHCC	MoH	3.88881	30.6079	Functional
Central Equatoria	Yei	Wadupe PHCU	PHCU	MoH	3.88672	30.7075	Functional
Central Equatoria	Yei	Latta PHCU	PHCU	MoH	3.87902	30.5586	Functional
Central Equatoria	Yei	Kajiko PHCU	PHCU	MoH	3.8512	30.599	Functional
Central Equatoria	Yei	Kejiko PHCU	PHCU	MoH	3.84141	30.6044	Functional
Central Equatoria	Yei	Liggi PHCU	PHCU	MoH	3.83647	30.7707	Functional
Central Equatoria	Yei	Libogo PHCU	PHCU	MoH	3.82218	30.5952	Functional
Central Equatoria	Yei	Senema PHCU	PHCU	MoH	3.8151	30.5728	Functional
Central Equatoria	Yei	Jombu PHCU	PHCU	MoH	3.8114	30.7805	Functional
Eastern Equatoria	Budi	Chawa PHCU	PHCU	MoH	4.73338	33.244	Functional
Eastern Equatoria	Budi	Kimotong PHCC	PHCC	MoH	4.6849	33.264	Functional
Eastern Equatoria	Budi	Kidepo PHCU	PHCU	MoH	4.66017	33.1577	Non functional
Eastern Equatoria	Budi	Loriyok PHCU	PHCU	MoH	4.51921	33.3231	Functional
Eastern Equatoria	Budi	Haliba PHCU	PHCU	MoH	4.45161	33.4448	Functional
Eastern Equatoria	Budi	Kibogoro PHCU	PHCU	MoH	4.40211	33.5218	Non functional
Eastern Equatoria	Budi	Frak-Sika PHCU	PHCU	MoH	4.38266	33.3487	Functional
Eastern Equatoria	Budi	Lohidele PHCU	PHCU	MoH	4.37977	33.3844	Functional
Eastern Equatoria	Budi	Loming PHCU	PHCU	MoH	4.36506	33.6721	Functional
Eastern Equatoria	Budi	Napep PHCU	PHCU	MoH	4.35237	33.5492	Functional
Eastern Equatoria	Budi	Tulugi PHCU	PHCU	MoH	4.35017	33.6252	Functional
Eastern Equatoria	Budi	Lauro PHCC	PHCC	MoH	4.33987	33.6746	Non Functional
Eastern Equatoria	Budi	Nathilani PHCU	PHCU	MoH	4.33446	33.6791	Functional
Eastern Equatoria	Budi	Kapeta PHCU	PHCU	MoH	4.3092	33.6425	Functional
Eastern Equatoria	Budi	Lojiong PHCU	PHCU	MoH	4.28673	33.432	Functional
Eastern Equatoria	Budi	Nagishot PHCU	PHCU	MoH	4.26734	33.5663	Functional
Eastern Equatoria	Budi	Mangalla PHCU	PHCU	MoH	4.26094	33.1878	Functional
Eastern Equatoria	Budi	Ngatuba PHCU	PHCU	MoH	4.25673	33.6992	Functional
Eastern Equatoria	Budi	Npa Chukudum Hospital	County Hospital	MoH	4.25611	33.4561	Functional
Eastern Equatoria	Budi	Komiri PHCC	PHCC	MoH	4.23237	33.4928	Functional
Eastern Equatoria	Budi	Kathac PHCU	PHCU	MoH	4.22797	33.4861	Functional
Eastern Equatoria	Budi	Lokidele PHCU	PHCC	MoH	4.22455	33.5529	Non Functional
Eastern Equatoria	Budi	Kadumakuc PHCU	PHCU	MoH	4.21664	33.5999	Functional
Eastern Equatoria	Budi	Lorema PHCC	PHCC	MoH	4.16063	33.6607	Functional
Eastern Equatoria	Budi	Kikilai PHCU	PHCU	MoH	4.13318	33.6022	Functional
Eastern Equatoria	Budi	New Cush PHCU	PHCU	MoH	4.10593	33.8418	Functional
Eastern Equatoria	Budi	Piobokoi PHCU	PHCU	MoH	4.08498	33.7589	Functional
Eastern Equatoria	Ikotos	Ramula Boma PHCU	PHCU	MoH	4.08797	33.2458	Non Functional
Eastern Equatoria	Ikotos	Lobira PHCU	PHCU	MoH	4.39638	33.0607	Functional
Eastern Equatoria	Ikotos	Ogire PHCU	PHCU	MoH	4.35955	32.5513	Non functional
Eastern Equatoria	Ikotos	Chahare PHCC	PHCC	MoH	4.28959	33.1445	Functional
Eastern Equatoria	Ikotos	Offiriha Torit PHCU_Ikotos	PHCU	MoH	4.28007	33.0697	Functional
Eastern Equatoria	Ikotos	Lofi PHCU	PHCC	MoH	4.22806	32.9852	Non Functional
Eastern Equatoria	Ikotos	Lodurumo PHCU	PHCU	MoH	4.22417	33.1945	Functional
Eastern Equatoria	Ikotos	Chorocol Boma PHCU	PHCC	MoH	4.22344	33.1947	Non Functional
Eastern Equatoria	Ikotos	Lodwara PHCU	PHCU	MoH	4.19423	33.2061	Non Functional
Eastern Equatoria	Ikotos	Umma PHCU	PHCU	MoH	4.1743	33.0192	Functional
Eastern Equatoria	Ikotos	Huma PHCU	PHCU	MoH	4.17291	33.0206	Non functional
Eastern Equatoria	Ikotos	Imotong PHCC	PHCC	MoH	4.17102	32.8418	Functional
Eastern Equatoria	Ikotos	Imilai PHCU	PHCU	MoH	4.16742	32.8658	Functional
Eastern Equatoria	Ikotos	Nalingaro PHCU	PHCU	MoH	4.16042	33.6395	Non functional
Eastern Equatoria	Ikotos	Okorohore PHCC	PHCC	MoH	4.15718	33.1696	Functional
Eastern Equatoria	Ikotos	Ofiri PHCU	PHCU	MoH	4.1397	33.0572	Functional
Eastern Equatoria	Ikotos	Momoria PHCU	PHCU	MoH	4.11233	33.0853	Functional
Eastern Equatoria	Ikotos	lomwoo PHCU	PHCU	MoH	4.0844	32.9354	Functional
Eastern Equatoria	Ikotos	Lomwoo PHCU	PHCU	MoH	4.0844	32.9354	Functional
Eastern Equatoria	Ikotos	Ikwoto PHCC	PHCC	MoH	4.0797	33.0986	Functional
Eastern Equatoria	Ikotos	Lorima PHCC	PHCC	MoH	4.06473	33.157	Non Functional
Eastern Equatoria	Ikotos	Loboya PHCU	PHCU	MoH	4.05459	32.974	Functional
Eastern Equatoria	Ikotos	Gilo PHCU	PHCU	MoH	4.04641	32.8339	Functional
Eastern Equatoria	Ikotos	Hatire PHCC	PHCC	MoH	4.03362	32.8237	Functional
Eastern Equatoria	Ikotos	Logire Hutuk Hingya PHCU_Ikotos	PHCU	MoH	4.01498	33.0211	Functional
Eastern Equatoria	Ikotos	CHilok PHCU	PHCU	MoH	3.9924	33.05	Non functional
Eastern Equatoria	Ikotos	Ngaluma PHCU	PHCU	MoH	3.97988	33.067	Functional
Eastern Equatoria	Ikotos	Ngaluma PHCU	PHCU	MoH	3.97973	33.0067	Functional
Eastern Equatoria	Ikotos	Lotome PHCU	PHCU	MoH	3.97491	33.45	Functional
Eastern Equatoria	Ikotos	Nakoringole PHCU	PHCU	MoH	3.86298	33.4763	Functional
Eastern Equatoria	Ikotos	Bira PHCC	PHCC	MoH	3.83313	33.5821	Functional
Eastern Equatoria	Ikotos	Ateda PHCU	PHCU	MoH	3.83295	33.4615	Functional
Eastern Equatoria	Ikotos	Tseretenya PHCU	PHCU	MoH	3.83168	33.22	Functional
Eastern Equatoria	Ikotos	Longario PHCU	PHCU	MoH	3.83084	33.5662	Non Functional
Eastern Equatoria	Ikotos	Lopus PHCU	PHCU	MoH	3.80408	33.4344	Functional
Eastern Equatoria	Ikotos	Lofulung PHCU	PHCU	MoH	3.80238	33.4329	Functional
Eastern Equatoria	Ikotos	Offiriha PHCU	PHCU	MoH	0	0	Non functional
Eastern Equatoria	Kapoeta East	Kuron Phc	PHCC	MoH	5.70488	34.565	Functional
Eastern Equatoria	Kapoeta East	Good Shephard PHCC	PHCC	MoH	5.49867	34.7722	Functional
Eastern Equatoria	Kapoeta East	Nanyangachor PHCU	PHCU	MoH	5.49	34.81	Functional
Eastern Equatoria	Kapoeta East	Namorupus PHCU	PHCU	MoH	5.47083	34.647	Functional
Eastern Equatoria	Kapoeta East	Jie PHCU	PHCU	MoH	5.39093	33.6912	Non Functional
Eastern Equatoria	Kapoeta East	Lotimor PHCU	PHCU	MoH	5.31004	35.0749	Functional
Eastern Equatoria	Kapoeta East	Mogosa PHCC	PHCC	MoH	5.12477	33.7906	Functional
Eastern Equatoria	Kapoeta East	Nasigirate PHCU	PHCU	MoH	4.97525	33.6991	Functional
Eastern Equatoria	Kapoeta East	Nachukut PHCU	PHCU	MoH	4.90967	33.9649	Functional
Eastern Equatoria	Kapoeta East	Naliel PHCU	PHCU	MoH	4.8233	34.2201	Functional
Eastern Equatoria	Kapoeta East	Kalupe PHCU	PHCU	MoH	4.7763	33.8044	Functional
Eastern Equatoria	Kapoeta East	Kaludo PHCU	PHCU	MoH	4.73727	34.1	Functional
Eastern Equatoria	Kapoeta East	Logire Hutuk Hingya PHCU_Kapoeta	PHCU	MoH	4.70385	33.9115	Functional
Eastern Equatoria	Kapoeta East	Kalacha PHCU	PHCU	MoH	4.6822	34.1065	Functional
Eastern Equatoria	Kapoeta East	Lowoyakali PHCU	PHCU	MoH	4.67819	33.8159	Functional
Eastern Equatoria	Kapoeta East	Napotpot (Loburi) PHCU	PHCU	MoH	4.62665	33.8991	Functional
Eastern Equatoria	Kapoeta East	Loolim PHCU	PHCU	MoH	4.58788	34.045	Non Functional
Eastern Equatoria	Kapoeta East	Narus PHCC Dot	PHCC	MoH	4.50478	34.1701	Functional
Eastern Equatoria	Kapoeta East	Smc/Narus PHCC	PHCC	Mission/NGO	4.50338	34.1618	Functional
Eastern Equatoria	Kapoeta East	Nadapal PHCU	PHCU	MoH	4.44873	34.1845	Functional
Eastern Equatoria	Kapoeta East	New Site Wodran PHCC	PHCC	MoH	4.25042	34.0015	Functional
Eastern Equatoria	Kapoeta East	Natinga PHCU	PHCU	MoH	4.19608	33.9453	Non Functional
Eastern Equatoria	Kapoeta East	Lobwaya PHCU	PHCU	MoH	4.05029	32.9776	Non functional
Eastern Equatoria	Kapoeta North	Namonichek PHCU	PHCU	MoH	5.2795	33.3924	Functional
Eastern Equatoria	Kapoeta North	Mogos PHCU	PHCU	MoH	5.26748	33.7712	Functional
Eastern Equatoria	Kapoeta North	Mossigo PHCU	PHCU	MoH	5.26748	33.7712	Functional
Eastern Equatoria	Kapoeta North	Naminitoit PHCU	PHCU	MoH	5.2012	33.5142	Functional
Eastern Equatoria	Kapoeta North	Lokoges PHCU	PHCU	MoH	5.19313	33.4998	Functional
Eastern Equatoria	Kapoeta North	Wokobu PHCU	PHCU	MoH	5.1397	33.516	Non Functional
Eastern Equatoria	Kapoeta North	Nakwa PHCU, Khor Komuge	PHCU	MoH	5.06715	33.5535	Functional
Eastern Equatoria	Kapoeta North	Lopetet PHCU	PHCU	MoH	5.01198	33.5144	Functional
Eastern Equatoria	Kapoeta North	Kibak PHCU	PHCU	MoH	4.99558	33.5793	Functional
Eastern Equatoria	Kapoeta North	Chumatori PHCU	PHCU	MoH	4.91333	33.5585	Functional
Eastern Equatoria	Kapoeta North	Lomeyan North PHCU	PHCU	MoH	4.90765	33.451	Functional
Eastern Equatoria	Kapoeta North	Riwoto PHCC	PHCC	MoH	4.88217	33.5058	Functional
Eastern Equatoria	Kapoeta North	Lokwamor PHCU	PHCU	MoH	4.86158	33.4822	Non Functional
Eastern Equatoria	Kapoeta North	Paringa PHCU	PHCU	MoH	4.84784	33.5633	Functional
Eastern Equatoria	Kapoeta South	Kapoeta Civil Hospital	County Hospital	MoH	4.77239	33.5916	Functional
Eastern Equatoria	Kapoeta South	Longeleya PHCU	PHCU	MoH	4.76312	33.5935	Functional
Eastern Equatoria	Kapoeta South	Hope for south sudan PHCU	PHCU	MoH	4.75996	33.5674	Functional
Eastern Equatoria	Kapoeta South	Kapoeta Misson Hospital	PHCC	Mission/NGO	4.74388	33.6012	Functional
Eastern Equatoria	Kapoeta South	Normeca State Hosp	State Hospital	MoH	4.725	33.5315	Non Functional
Eastern Equatoria	Kapoeta South	Nalingaro PHCU	PHCU	MoH	4.72135	33.6211	Non Functional
Eastern Equatoria	Kapoeta South	Nachilagur PHCU	PHCU	MoH	4.69925	33.5662	Functional
Eastern Equatoria	Kapoeta South	Namoroyang PHCU	PHCU	MoH	4.62594	33.6568	Non Functional
Eastern Equatoria	KapoetaSouth	Nakware PHCU	PHCU	MoH	0	0	Non Functional
Eastern Equatoria	Lafon	Wipuboy PHCU	PHCU	MoH	5.10896	32.4609	Functional
Eastern Equatoria	Lafon	Wipuboy PHCU	PHCU	MoH	5.10896	32.4609	Functional
Eastern Equatoria	Lafon	Taar PHCU	PHCU	MoH	5.10548	32.4788	Functional
Eastern Equatoria	Lafon	Nyidida PHCU	PHCU	MoH	5.10196	32.4686	Functional
Eastern Equatoria	Lafon	Aromo PHCU	PHCU	MoH	5.10115	32.4808	Functional
Eastern Equatoria	Lafon	Aromu PHCU	PHCU	MoH	5.10115	32.4808	Non functional
Eastern Equatoria	Lafon	Bura pHCU	PHCU	MoH	5.09455	32.4808	Functional
Eastern Equatoria	Lafon	ugwi/malnyang PHCU	PHCU	MoH	5.04303	32.3914	Functional
Eastern Equatoria	Lafon	Malnyang PHCU	PHCU	MoH	5.04303	32.3914	Non Functional
Eastern Equatoria	Lafon	Lafon PHCC_1	PHCC	MoH	5.03039	32.4761	Functional
Eastern Equatoria	Lafon	Adeba PHCU	PHCU	MoH	5.00959	32.3955	Functional
Eastern Equatoria	Lafon	Ukwanya PHCU	PHCU	MoH	5.00678	32.3955	Non functional
Eastern Equatoria	Lafon	Bule PHCU	PHCU	MoH	5.003	32.45	Functional
Eastern Equatoria	Lafon	Kujikor PHCU	PHCU	MoH	4.95679	32.4289	Functional
Eastern Equatoria	Lafon	Amiru PHCU	PHCU	MoH	4.95404	32.4297	Non functional
Eastern Equatoria	Lafon	Kuji PHCU	PHCU	MoH	4.95403	32.4287	Functional
Eastern Equatoria	Lafon	Harihlo PHCU	PHCU	MoH	4.91314	32.6772	Non functional
Eastern Equatoria	Lafon	Longiro PHCU	PHCU	MoH	4.89728	32.6027	Functional
Eastern Equatoria	Lafon	Locharok PHCU	PHCU	MoH	4.86697	32.7019	Functional
Eastern Equatoria	Lafon	Lacharok PHCU	PHCU	MoH	4.86679	32.7017	Functional
Eastern Equatoria	Lafon	Loganawati PHCU	PHCU	MoH	4.84137	32.6909	Functional
Eastern Equatoria	Lafon	longnawati PHCU	PHCU	MoH	4.83883	32.6896	Functional
Eastern Equatoria	Lafon	Kaba / Haba PHCU	PHCU	MoH	4.83781	32.622	Functional
Eastern Equatoria	Lafon	Haba PHCU	PHCU	MoH	4.83773	32.6365	Functional
Eastern Equatoria	Lafon	Payira PHCU	PHCU	MoH	4.80817	32.4756	Functional
Eastern Equatoria	Lafon	Lwala PHCU	PHCU	MoH	4.80749	32.477	Functional
Eastern Equatoria	Lafon	Pachidi PHCU	PHCU	MoH	4.80568	32.4766	Functional
Eastern Equatoria	Lafon	Mura Lopit PHCU	PHCU	MoH	4.79478	32.725	Functional
Eastern Equatoria	Lafon	Mura Lopit PHCU	PHCU	MoH	4.79478	32.725	Functional
Eastern Equatoria	Lafon	Longiro PHCU	PHCU	MoH	4.78893	32.6278	Functional
Eastern Equatoria	Lafon	Upuo PHCU	PHCU	MoH	4.78684	32.4322	Functional
Eastern Equatoria	Lafon	Upuo PHCU	PHCC	MoH	4.78606	32.4322	Non Functional
Eastern Equatoria	Lafon	Imehejek PHCC_1	PHCC	MoH	4.78175	32.7615	Functional
Eastern Equatoria	Lafon	Ungebe PHCU	PHCU	MoH	4.76284	32.4693	Functional
Eastern Equatoria	Lafon	Ungebe PHCU	PHCU	MoH	4.76284	32.4693	Functional
Eastern Equatoria	Lafon	Imehejek PHCU_2	PHCU	MoH	4.76025	32.7605	Functional
Eastern Equatoria	Lafon	Idali PHCU	PHCU	MoH	4.7076	32.6862	Functional
Eastern Equatoria	Lafon	Imuluha PHCU	PHCU	MoH	4.70399	32.7761	Non functional
Eastern Equatoria	Lafon	Idali PHCU	PHCU	MoH	4.70395	32.6833	Functional
Eastern Equatoria	Lafon	Ibele PHCU	PHCU	MoH	4.67985	32.7606	Functional
Eastern Equatoria	Lafon	Ibele PHCU	PHCU	MoH	4.67973	32.7609	Non functional
Eastern Equatoria	Lafon	Lelang / Ohilang (?) PHCU	PHCU	MoH	4.67452	32.7807	Functional
Eastern Equatoria	Lafon	Ibonni PHCU	PHCU	MoH	4.66196	32.7966	Functional
Eastern Equatoria	Lafon	Iboni PHCU	PHCU	MoH	4.66196	32.7966	Functional
Eastern Equatoria	Lafon	Lohotuk Aic PHCC	PHCC	MoH	4.6424	32.8562	Functional
Eastern Equatoria	Lafon	AIC Lohutok PHCU	PHCU	MoH	4.64	32.854	Functional
Eastern Equatoria	Lafon	Lalanga PHCU	PHCU	MoH	4.59091	32.9034	Functional
Eastern Equatoria	Lafon	lalanga PHCU	PHCU	MoH	4.59081	32.9032	Functional
Eastern Equatoria	Lafon	Loming PHCU	PHCU	MoH	4.52279	32.9299	Functional
Eastern Equatoria	Lafon	Emedu PHCU	PHCU	MoH	_	_	Functional
Eastern Equatoria	Magwi	Mugali PHCU	PHCU	MoH	3.56673	32.1976	Functional
Eastern Equatoria	Magwi	Ofirika PHCU	PHCU	MoH	4.19949	32.1934	Non Functional
Eastern Equatoria	Magwi	Agoro PHCU	PHCU	MoH	4.2699	32.172	Functional
Eastern Equatoria	Magwi	Omeo PHCU	PHCU	MoH	4.20987	32.2477	Functional
Eastern Equatoria	Magwi	Magwi Health Center	PHCC	MoH	4.13566	32.3009	Functional
Eastern Equatoria	Magwi	Palonganyi PHCU	PHCU	MoH	4.12706	32.3166	Non Functional
Eastern Equatoria	Magwi	Magwi CDOT PHCU	PHCU	MoH	4.12293	32.3043	Functional
Eastern Equatoria	Magwi	Magwi Dot PHCC	PHCC	MoH	4.12293	32.3043	Non Functional
Eastern Equatoria	Magwi	Maji PHCU	PHCU	MoH	4.09071	32.2087	Functional
Eastern Equatoria	Magwi	Abara PHCU	PHCU	MoH	4.08277	32.1803	Functional
Eastern Equatoria	Magwi	Panyakwawa PHCC	PHCC	MoH	4.08249	32.1788	Non functional
Eastern Equatoria	Magwi	Afoyi PHCU (Kit 4)	PHCU	MoH	4.07615	31.9587	Functional
Eastern Equatoria	Magwi	Amee PHCU	PHCU	MoH	4.0604	32.069	Functional
Eastern Equatoria	Magwi	Obbo PHCC	PHCC	MoH	4.04457	32.4242	Functional
Eastern Equatoria	Magwi	Moli PHCC	PHCC	MoH	4.03083	31.9546	Functional
Eastern Equatoria	Magwi	Kalisoni PHCU	PHCU	MoH	4.03081	32.4876	Functional
Eastern Equatoria	Magwi	Palotaka PHCU	PHCU	MoH	4.02295	32.472	Functional
Eastern Equatoria	Magwi	Moliadro PHCU	PHCU	MoH	3.98799	31.8684	Functional
Eastern Equatoria	Magwi	Lagii PHCU	PHCU	MoH	3.97005	32.0524	Functional
Eastern Equatoria	Magwi	Winyol Wonga PHCU	PHCU	MoH	3.93373	32.1885	Functional
Eastern Equatoria	Magwi	Opari PHCC_1	PHCC	MoH	3.92338	32.0675	Functional
Eastern Equatoria	Magwi	Palwar PHCU	PHCU	MoH	3.9175	32.598	Functional
Eastern Equatoria	Magwi	Borongole PHCU Beth Israel	PHCU	MoH	3.90636	31.9368	Functional
Eastern Equatoria	Magwi	Kerepi PHCU	PHCU	MoH	3.90251	31.9248	Functional
Eastern Equatoria	Magwi	Patibi PHCU	PHCU	MoH	3.88047	32.0191	Functional
Eastern Equatoria	Magwi	Lomariti PHCU	PHCU	MoH	3.88	32.72	Non functional
Eastern Equatoria	Magwi	Kichenga PHCU	PHCU	MoH	3.87764	32.6268	Functional
Eastern Equatoria	Magwi	Lawaci PHCU	PHCU	MoH	3.87179	32.4794	Functional
Eastern Equatoria	Magwi	Caigon PHCU	PHCU	MoH	3.87	32.48	Functional
Eastern Equatoria	Magwi	Dioces Of Torit PHCU	PHCU	MoH	3.86987	32.4744	Functional
Eastern Equatoria	Magwi	Pageri PHCU	PHCU	MoH	3.86733	31.9572	Functional
Eastern Equatoria	Magwi	Pajok PHCC	PHCC	MoH	3.85973	32.4839	Functional
Eastern Equatoria	Magwi	Lerwa PHCU	PHCU	MoH	3.85967	32.484	Functional
Eastern Equatoria	Magwi	Orobe PHCU	PHCU	MoH	3.85734	31.9584	Functional
Eastern Equatoria	Magwi	Pareri PHCC	PHCC	MoH	3.85662	31.9605	Functional
Eastern Equatoria	Magwi	Arapi PHCU	PHCU	MoH	3.84744	31.9682	Functional
Eastern Equatoria	Magwi	Owinykibul PHCU	PHCU	MoH	3.84111	32.2657	Functional
Eastern Equatoria	Magwi	Owinykibul PHCU	PHCU	MoH	3.84111	32.2657	Functional
Eastern Equatoria	Magwi	Nyaciga Jun. Offi. Military Academy (Njoma)	PHCC	MoH	3.84041	32.2517	Functional
Eastern Equatoria	Magwi	Offi PHCU_Longelwa	PHCU	MoH	3.84041	32.2517	Functional
Eastern Equatoria	Magwi	Ayii PHCU	PHCU	MoH	3.81677	32.7621	Functional
Eastern Equatoria	Magwi	Lowoa Mission CDOT PHCC	PHCC	Mission/NGO	3.80727	31.9621	Functional
Eastern Equatoria	Magwi	Loa Mission PHCC	PHCC	Mission/NGO	3.80618	31.9621	Functional
Eastern Equatoria	Magwi	Sudanese Gospel Mission PHCC	PHCC	Mission/NGO	3.7988	31.9814	Functional
Eastern Equatoria	Magwi	Lobone PHCC	PHCC	MoH	3.79789	32.7613	Functional
Eastern Equatoria	Magwi	Loa PHCU	PHCU	MoH	3.79774	31.9824	Non Functional
Eastern Equatoria	Magwi	Pogee PHCU	PHCU	MoH	3.76672	32.5188	Non Functional
Eastern Equatoria	Magwi	Bilinyang PHCU	PHCU	MoH	3.62495	32.1539	Functional
Eastern Equatoria	Magwi	Ganzi PHCU	PHCU	MoH	3.61419	32.1633	Functional
Eastern Equatoria	Magwi	Nimule Hospital	County Hospital	MoH	3.60029	32.0567	Functional
Eastern Equatoria	Magwi	Masindi PHCU	PHCU	MoH	3.58986	32.1775	Functional
Eastern Equatoria	Magwi	Nimule PHCC Cdot	PHCC	MoH	3.58503	32.0862	Functional
Eastern Equatoria	Magwi	Anzara PHCU	PHCU	MoH	3.58417	32.0922	Functional
Eastern Equatoria	Magwi	Olikwi PHCU	PHCU	MoH	3.57093	32.0791	Functional
Eastern Equatoria	Magwi	Mutebwa PHCU	PHCU	MoH	3.56673	32.1976	Functional
Eastern Equatoria	Magwi	Longu PHCU	PHCU	MoH	3.56648	32.1325	Functional
Eastern Equatoria	Magwi	Mugali Ii PHCC	PHCC	MoH	3.56646	32.1972	Functional
Eastern Equatoria	Torit	Ohiri PHCU	PHCU	MoH	4.73081	32.5104	Functional
Eastern Equatoria	Torit	Ohila PHCU	PHCU	MoH	4.65465	32.4813	Functional
Eastern Equatoria	Torit	Ohila PHCU	PHCU	MoH	4.65465	32.4813	Functional
Eastern Equatoria	Torit	Loronyo PHCU	PHCU	MoH	4.64939	32.6454	Functional
Eastern Equatoria	Torit	Ongelet PHCU	PHCU	MoH	4.6092	32.6768	Functional
Eastern Equatoria	Torit	Hidonge Malangit PHCU	PHCU	MoH	4.59821	32.8171	Functional
Eastern Equatoria	Torit	Hidonge Ifura PHCU	PHCU	MoH	4.58613	32.7969	Functional
Eastern Equatoria	Torit	Oriaju PHCU	PHCU	MoH	4.57174	32.7278	Functional
Eastern Equatoria	Torit	Osito PHCU	PHCU	MoH	4.55415	32.4877	Functional
Eastern Equatoria	Torit	Kudo PHCC	PHCC	MoH	4.54853	32.2278	Functional
Eastern Equatoria	Torit	Bur Muttaram PHCU	PHCU	MoH	4.52591	32.4941	Functional
Eastern Equatoria	Torit	Bur PHCU	PHCU	MoH	4.52591	32.4941	Functional
Eastern Equatoria	Torit	Muhatiga PHCU	PHCU	MoH	4.51026	32.7844	Functional
Eastern Equatoria	Torit	Mura-Hatiha PHCU	PHCU	MoH	4.51026	32.7844	Functional
Eastern Equatoria	Torit	Lofiri PHCU	PHCU	MoH	4.50396	32.3485	Functional
Eastern Equatoria	Torit	Ilieu PHCU	PHCU	MoH	4.50312	32.9753	Functional
Eastern Equatoria	Torit	Offi PHCU_Kudo	PHCU	MoH	4.50219	32.5838	Functional
Eastern Equatoria	Torit	Calamini PHCU	PHCU	MoH	4.49933	32.9096	Functional
Eastern Equatoria	Torit	Tirangore PHCU	PHCU	MoH	4.49038	32.7967	Functional
Eastern Equatoria	Torit	Lowoi PHCC	PHCC	MoH	4.48993	32.1676	Functional
Eastern Equatoria	Torit	Hiyala PHCC	PHCC	MoH	4.46423	32.8649	Functional
Eastern Equatoria	Torit	Langaro PHCU	PHCU	MoH	4.45827	32.2992	Functional
Eastern Equatoria	Torit	Tuhubak PHCU	PHCU	MoH	4.45003	33.016	Non Functional
Eastern Equatoria	Torit	Haforiere PHCU	PHCU	MoH	4.44952	32.8168	Functional
Eastern Equatoria	Torit	Iloli PHCU	PHCU	MoH	4.43679	32.9119	Functional
Eastern Equatoria	Torit	Lolere PHCU	PHCU	MoH	4.43506	32.4806	Functional
Eastern Equatoria	Torit	Offiriha Torit PHCU_Torit	PHCU	MoH	4.4217	32.6441	Functional
Eastern Equatoria	Torit	Wildlife PHCU	PHCU	MoH	4.41862	32.5447	Non functional
Eastern Equatoria	Torit	National Health Insurance Fund PHCU	PHCU	MoH	4.41862	32.5447	Functional
Eastern Equatoria	Torit	Nyong PHCU	PHCU	MoH	4.41854	32.5447	Functional
Eastern Equatoria	Torit	Ibalany PHCU	PHCU	MoH	4.41659	32.5474	Functional
Eastern Equatoria	Torit	Hai Lotuko PHCU	PHCC	MoH	4.41313	32.5708	Non Functional
Eastern Equatoria	Torit	Malaya PHCU	PHCU	MoH	4.41004	32.5721	Functional
Eastern Equatoria	Torit	Torit Civil Hospital	State Hospital	MoH	4.40629	32.576	Functional
Eastern Equatoria	Torit	Ogurung PHCU	PHCU	MoH	4.39587	32.9032	Functional
Eastern Equatoria	Torit	Isaloro PHCU	PHCU	MoH	4.38022	32.485	Non functional
Eastern Equatoria	Torit	Olianga PHCU	PHCU	MoH	4.34163	32.9213	Functional
Eastern Equatoria	Torit	Moti PHCU	PHCU	MoH	4.33402	32.5483	Functional
Eastern Equatoria	Torit	Hilleu PHCC	PHCC	MoH	4.32201	32.6461	Functional
Eastern Equatoria	Torit	Imurok PHCU	PHCU	MoH	4.31523	32.4325	Functional
Eastern Equatoria	Torit	Otose PHCU	PHCU	MoH	4.27418	32.3847	Non functional
Eastern Equatoria	Torit	Loulang PHCU	PHCU	MoH	4.24043	32.3768	Functional
Eastern Equatoria	Torit	Gunyoro PHCU	PHCU	MoH	4.23557	32.5427	Non functional
Eastern Equatoria	Torit	Khomush PHCU	PHCU	MoH	4.21578	32.3772	Functional
Eastern Equatoria	Torit	Imokoru PHCU	PHCU	MoH	4.20349	32.5504	Functional
Eastern Equatoria	Torit	Isore PHCU	PHCU	MoH	3.91	32.8	Non functional
Eastern Equatoria	Torit	Kicenga PHCU	PHCU	MoH	3.8938	32.6546	Functional
Eastern Equatoria	Torit	Offiriha PHCU	PHCU	MoH	0	0	Non functional
Eastern Equatoria	Torit	Orphan PHCU	PHCU	MoH	0	0	Non functional
Jonglei	Akobo	Yidit PHCU	PHCU	MoH	8.2176	32.2664	Functional
Jonglei	Akobo	Buong PHCU	PHCU	MoH	8.16185	32.3803	Functional
Jonglei	Akobo	Walgak PHCC	PHCC	MoH	8.16075	32.2386	Functional
Jonglei	Akobo	Diror PHCU	PHCU	MoH	8.11658	32.3313	Functional
Jonglei	Akobo	Tangnyang PHCU	PHCU	MoH	8.1089	32.2909	Functional
Jonglei	Akobo	Thokwath PHCU	PHCU	MoH	7.94185	32.9966	Functional
Jonglei	Akobo	Thkliel PHCU	PHCU	MoH	7.87796	32.9983	Functional
Jonglei	Akobo	Dilule PHCU	PHCU	MoH	7.86044	33.0028	Functional
Jonglei	Akobo	Akobo Hospital	County Hospital	MoH	7.79904	33.0102	Functional
Jonglei	Akobo	Old Akobo PHCU	PHCU	MoH	7.79122	33.0438	Functional
Jonglei	Akobo	Meer PHCU	PHCU	MoH	7.73246	33.0222	Functional
Jonglei	Akobo	Kony PHCU	PHCU	MoH	7.70029	33.0319	Functional
Jonglei	Akobo	Chiban PHCU	PHCU	MoH	7.64542	33.0665	Functional
Jonglei	Akobo	Burmath PHCU	PHCU	MoH	7.64098	33.0155	Functional
Jonglei	Ayod	Pagil PHCU	PHCU	MoH	8.71085	31.2692	Functional
Jonglei	Ayod	Menime PHCC	PHCC	MoH	8.61055	30.7195	Functional
Jonglei	Ayod	Haat PHCU	PHCU	MoH	8.51655	30.6325	Non Functional
Jonglei	Ayod	Panyang PHCU Outreach	PHCU	MoH	8.43633	31.3441	Non Functional
Jonglei	Ayod	Mogok PHCU	PHCU	MoH	8.40239	31.3365	Functional
Jonglei	Ayod	Malek PHCU	PHCU	MoH	8.39278	30.9269	Functional
Jonglei	Ayod	Jiech PHCU	PHCU	MoH	8.37085	31.1367	Functional
Jonglei	Ayod	Wunbin PHCU	PHCU	MoH	8.28064	31.3542	Non Functional
Jonglei	Ayod	Wau PHCU	PHCU	MoH	8.25308	31.3728	Functional
Jonglei	Ayod	Wan Machar PHCC	PHCC	MoH	8.23199	30.5943	Non Functional
Jonglei	Ayod	Bei PHCU	PHCU	MoH	8.20221	31.3745	Non Functional
Jonglei	Ayod	Ascom Ayod PHCC	PHCC	MoH	8.13544	31.4097	Non Functional
Jonglei	Ayod	Gorwai /Kalel PHCU	PHCU	MoH	8.13282	31.0768	Functional
Jonglei	Ayod	Canal PHCU (Ayod)	PHCU	MoH	8.13207	31.3094	Non Functional
Jonglei	Ayod	Ayod PHCC	PHCC	MoH	8.12281	31.4136	Functional
Jonglei	Ayod	Thotwat PHCU	PHCU	MoH	8.1127	31.4036	Non Functional
Jonglei	Ayod	Yian PHCU	PHCU	MoH	8.1018	31.1989	Non Functional
Jonglei	Ayod	Pajiek PHCU	PHCU	MoH	8.04631	31.3014	Functional
Jonglei	Ayod	Kuachdeng PHCU	PHCU	MoH	7.9789	31.4409	Functional
Jonglei	Ayod	Akeer (Ascom) PHCU	PHCU	MoH	7.83212	30.8948	Non Functional
Jonglei	Ayod	Nyawit PHCU Outreach	PHCU	MoH	7.71512	30.6393	Non Functional
Jonglei	Bor South	Nyin Majok PHCU	PHCU	MoH	5.87721	31.7478	Non Functional
Jonglei	Bor South	Kuei PHCU (Bor)	PHCU	MoH	6.72868	31.4298	Non Functional
Jonglei	Bor South	Jalle PHCC	PHCC	MoH	6.67182	31.7766	Functional
Jonglei	Bor South	Kol-Merek PHCU	PHCU	MoH	6.61926	31.5143	Functional
Jonglei	Bor South	Akuai-Deng PHCU	PHCU	MoH	6.5635	31.5291	Functional
Jonglei	Bor South	Yomcllr PHCU	PHCU	MoH	6.54053	31.5326	Non Functional
Jonglei	Bor South	Mathiang PHCU (Baidit)	PHCU	MoH	6.50158	31.5597	Functional
Jonglei	Bor South	Baidit PHCC	PHCC	MoH	6.42951	31.5626	Functional
Jonglei	Bor South	Tong PHCU	PHCU	MoH	6.39952	31.5685	Functional
Jonglei	Bor South	Makolcuei PHCU	PHCU	MoH	6.37862	31.6495	Functional
Jonglei	Bor South	Pan-Lueth PHCU	PHCU	MoH	6.36393	31.6034	Functional
Jonglei	Bor South	Palabaac PHCU	PHCU	MoH	6.31501	31.616	Functional
Jonglei	Bor South	Kapaat PHCU	PHCU	MoH	6.29012	31.6808	Functional
Jonglei	Bor South	Konbeek PHCU	PHCU	MoH	6.26954	31.6905	Functional
Jonglei	Bor South	Makuac PHCC	PHCC	MoH	6.26155	31.7308	Functional
Jonglei	Bor South	Gak Yuom PHCU	PHCU	MoH	6.25877	31.5695	Functional
Jonglei	Bor South	Arek PHCU	PHCU	MoH	6.24685	31.5506	Non Functional
Jonglei	Bor South	Lualdit PHCU	PHCU	MoH	6.2364	31.6104	Functional
Jonglei	Bor South	Langbaar PHCU	PHCU	MoH	6.23435	31.5721	Non Functional
Jonglei	Bor South	Maror PHCU	PHCU	MoH	6.2213	31.563	Non Functional
Jonglei	Bor South	Bor State Hosp	State Hospital	MoH	6.20684	31.5569	Functional
Jonglei	Bor South	Mareng PHCU (Bor)	PHCU	MoH	6.20282	31.7138	Functional
Jonglei	Bor South	Bor Town PHCU	PHCU	MoH	6.19365	31.7701	Non Functional
Jonglei	Bor South	Anyidi PHCU	PHCU	MoH	6.17755	31.8129	Functional
Jonglei	Bor South	Cuei-Magon PHCU	PHCU	MoH	6.17682	31.7766	Functional
Jonglei	Bor South	Malual Chat PHCU	PHCU	MoH	6.14509	31.5759	Functional
Jonglei	Bor South	Kolnyang PHCC	PHCC	MoH	6.13708	31.7319	Functional
Jonglei	Bor South	Malual Agor Baar PHCC	PHCC	MoH	6.12538	31.5808	Functional
Jonglei	Bor South	Cuei-Ker PHCU	PHCU	MoH	6.07015	31.7943	Functional
Jonglei	Bor South	Malek PHCU (Kolnyang)	PHCU	MoH	6.06897	31.6123	Functional
Jonglei	Bor South	Pan-Pandiar PHCU	PHCU	MoH	6.02946	31.6259	Non Functional
Jonglei	Bor South	Manyiel PHCU	PHCU	MoH	5.97511	31.6522	Functional
Jonglei	Bor South	Pariak PHCC	PHCC	MoH	5.97102	31.6607	Functional
Jonglei	Bor South	Pan-Wel PHCU	PHCU	MoH	5.93116	31.6991	Functional
Jonglei	Canal/Pigi	Pangborong PHCU	PHCU	MoH	9.13059	31.402	Non Functional
Jonglei	Canal/Pigi	Alela PHCU	PHCU	MoH	9.37825	31.3078	Functional
Jonglei	Canal/Pigi	Canal PHCU (Pigi)	PHCU	MoH	9.36291	31.5496	Functional
Jonglei	Canal/Pigi	Atar PHCU	PHCU	MoH	9.33846	31.4078	Functional
Jonglei	Canal/Pigi	Khorfulus PHCC	PHCC	MoH	9.31355	31.586	Functional
Jonglei	Canal/Pigi	Atar Chuei PHCU	PHCU	MoH	9.29205	31.4103	Functional
Jonglei	Canal/Pigi	Wunangui PHCU	PHCU	MoH	9.29186	31.3695	Functional
Jonglei	Canal/Pigi	Mareng PHCC (Duk)	PHCC	MoH	9.25334	31.742	Functional
Jonglei	Duk	Pagaak PHCU	PHCU	MoH	7.92874	31.497	Non Functional
Jonglei	Duk	Dorok PHCU	PHCU	MoH	7.78413	31.3016	Non functional
Jonglei	Duk	Duk Padiet PHCU	PHCU	MoH	7.74927	31.3957	Non Functional
Jonglei	Duk	Pajut Kuirgai PHCU	PHCU	MoH	7.74741	31.688	Functional
Jonglei	Duk	Pakam PHCU	PHCU	MoH	7.73933	31.3995	Functional
Jonglei	Duk	Duk/Paborkoi PHCC	PHCC	MoH	7.72603	31.4058	Functional
Jonglei	Duk	Ayueldit PHCU	PHCU	MoH	7.72438	31.331	Functional
Jonglei	Duk	Amiel PHCU	PHCU	MoH	7.69564	31.2766	Non Functional
Jonglei	Duk	Pageleng PHCU	PHCU	MoH	7.68695	31.6881	Functional
Jonglei	Duk	Dongchak PHCU	PHCU	MoH	7.68132	31.4143	Non Functional
Jonglei	Duk	Mareng PHCU (Pigi)	PHCU	MoH	7.60572	31.4512	Non Functional
Jonglei	Duk	Patuenoi PHCU	PHCU	MoH	7.51602	31.4812	Functional
Jonglei	Duk	Dok Lost Clinic PHCU	PHCU	MoH	7.48253	31.5107	Functional
Jonglei	Duk	Duk Lost Boy PHCC	PHCC	MoH	7.48253	31.5107	Non functional
Jonglei	Duk	Poktap PHCC	PHCC	MoH	7.45464	31.4091	Functional
Jonglei	Fangak	Koatnyakoang PHCU	PHCU	MoH	9.44193	31.0565	Functional
Jonglei	Fangak	Fangak County Hospital	County Hospital	MoH	9.40905	31.1614	Functional
Jonglei	Fangak	Juaibor PHCC	PHCC	MoH	9.40076	30.6698	Functional
Jonglei	Fangak	Mandeng PHCU_Fangak	PHCU	MoH	9.38902	30.8344	Functional
Jonglei	Fangak	Kuernyang PHCC	PHCC	MoH	9.32275	30.8869	Functional
Jonglei	Fangak	Kolapach Buom PHCU	PHCU	MoH	9.31678	31.0728	Functional
Jonglei	Fangak	Keew PHCC	PHCC	MoH	9.26357	30.6354	Functional
Jonglei	Fangak	Kuemduok PHCU	PHCU	MoH	9.20998	30.9439	Functional
Jonglei	Fangak	Wang Lel PHCU	PHCU	MoH	9.16945	30.9044	Functional
Jonglei	Fangak	Thokcok PHCU	PHCU	MoH	9.16393	30.7596	Functional
Jonglei	Fangak	Chotbora PHCU (Old Fang)	PHCU	MoH	9.11814	30.9262	Functional
Jonglei	Fangak	Wangchoat PHCU	PHCU	MoH	9.09946	30.8241	Functional
Jonglei	Fangak	Old Fangak Hosp	PHCC	MoH	9.06672	30.8801	Functional
Jonglei	Fangak	Dhoreak PHCU	PHCU	MoH	9.03456	30.7094	Functional
Jonglei	Fangak	Toch PHCU	PHCU	MoH	8.96674	30.7077	Functional
Jonglei	Fangak	Nyadiu PHCC	PHCC	MoH	8.79966	30.6691	Functional
Jonglei	Nyirol	Pultruk PHCC	PHCC	MoH	8.59479	31.9484	Functional
Jonglei	Nyirol	Lankien PHCC	PHCC	MoH	8.52622	32.0614	Functional
Jonglei	Nyirol	Majok PHCU	PHCU	MoH	8.47565	32.0586	Functional
Jonglei	Nyirol	Waat PHCC	PHCC	MoH	8.18497	32.153	Functional
Jonglei	Pibor	Daktek PHCU	PHCU	MoH	7.04434	33.0975	Functional
Jonglei	Pibor	Ottalo PHCU	PHCU	MoH	7.01514	33.0856	Functional
Jonglei	Pibor	Ajwarra PHCU	PHCU	MoH	7.01429	33.0967	Functional
Jonglei	Pibor	Labarab PHCU	PHCU	MoH	6.66112	33.9697	Non Functional
Jonglei	Pibor	Raad PHCU	PHCU	MoH	6.5946	34.7579	Non Functional
Jonglei	Pibor	Churi PHCC	PHCC	MoH	6.56997	34.6208	Non Functional
Jonglei	Pibor	Nyalo Ngoro PHCU	PHCC	MoH	6.45665	34.4387	Non Functional
Jonglei	Pibor	Nyat PHCU	PHCU	MoH	6.27261	34.391	Non Functional
Jonglei	Pibor	Mian PHCU	PHCU	MoH	6.2437	34.6872	Non Functional
Jonglei	Pibor	Boma Hospital	County Hospital	MoH	6.17872	34.3882	Functional
Jonglei	Pibor	Upper Boma PHCU	PHCC	MoH	6.17691	34.443	Non Functional
Jonglei	Pibor	Malakal PHCU	PHCU	MoH	6.17582	34.4448	Functional
Jonglei	Pibor	Oang PHCC	PHCC	MoH	6.16799	34.4131	Non Functional
Jonglei	Pibor	Okadi PHCU	PHCU	MoH	6.09749	34.0284	Functional
Jonglei	Pibor	Kasingor PHCU	PHCU	MoH	5.77743	33.9732	Non Functional
Jonglei	Pochalla	Pochalla PHCC	PHCC	MoH	7.17761	34.0873	Functional
Jonglei	Pochalla	Ojansbai PHCU	PHCU	MoH	7.15463	34.1346	Functional
Jonglei	Pochalla	Obudi PHCU	PHCU	MoH	7.08008	34.0167	Functional
Jonglei	Pochalla	Nyium PHCU	PHCU	MoH	7.03561	34.0035	Functional
Jonglei	Pochalla	Alari PHCU	PHCU	MoH	7.01719	34.0017	Functional
Jonglei	Twic East	Wernyol PHCC	PHCC	MoH	7.32845	31.4149	Functional
Jonglei	Twic East	Mabior PHCU	PHCU	MoH	7.29196	31.3885	Functional
Jonglei	Twic East	Kiir PHCU	PHCU	MoH	7.2605	31.3588	Functional
Jonglei	Twic East	Panyagor PHCC	PHCC	MoH	7.20583	31.3988	Functional
Jonglei	Twic East	Pager PHCU	PHCU	MoH	7.19541	31.3852	Functional
Jonglei	Twic East	Kongor PHCU	PHCU	MoH	7.15623	31.3553	Non Functional
Jonglei	Twic East	Wangulei PHCU	PHCU	MoH	7.08475	31.3775	Functional
Jonglei	Twic East	Baping PHCU	PHCU	MoH	7.07602	31.4284	Functional
Jonglei	Twic East	Lual-Ajokbil PHCU	PHCU	MoH	7.058	31.3904	Functional
Jonglei	Twic East	Paliau PHCC	PHCC	MoH	6.96007	31.3784	Functional
Jonglei	Twic East	Maar Pifca PHCU	PHCU	MoH	6.9022	31.3715	Non Functional
Jonglei	Twic East	Marial PHCU	PHCU	MoH	6.87947	31.3788	Functional
Jonglei	Twic East	Payom PHCU	PHCU	MoH	6.85323	31.3392	Functional
Jonglei	Twic East	Patiou PHCU	PHCU	MoH	6.77577	31.4085	Functional
Jonglei	Uror	Karam PHCU	PHCC	MoH	8.21059	31.8232	Non Functional
Jonglei	Uror	Motot PHCU	PHCU	MoH	8.16319	32.0485	Functional
Jonglei	Uror	Pul Chuol PHCC	PHCC	MoH	8.11053	31.9627	Functional
Jonglei	Uror	Pathai PHCU	PHCU	MoH	8.07111	31.8353	Functional
Jonglei	Uror	Pieri PHCC	PHCC	MoH	8.04097	32.0316	Functional
Jonglei	Uror	Modit PHCU	PHCU	MoH	7.99955	31.8773	Functional
Jonglei	Uror	Payai PHCU	PHCU	MoH	7.98745	31.9659	Functional
Jonglei	Uror	Msf-H PHCU	PHCU	MoH	7.90789	31.8911	Functional
Jonglei	Uror	Yuai PHCC	PHCC	MoH	7.90507	31.8911	Functional
Jonglei	Uror	Pamai PHCU	PHCU	MoH	7.79255	31.8791	Functional
Lakes	Awerial	Jarweng PHCU	PHCU	MoH	6.17036	31.5601	Functional
Lakes	Awerial	Abuyung PHCU	PHCU	MoH	6.35458	31.1279	Functional
Lakes	Awerial	IMC Site 1 PHCU_2	PHCU	MoH	6.21368	31.0147	Functional
Lakes	Awerial	Bunagok PHCC	PHCC	MoH	6.21347	30.9954	Functional
Lakes	Awerial	Health Link site 2 PHCU_2	PHCU	MoH	6.21332	31.0025	Functional
Lakes	Awerial	Health Link Site 3 PHCU	PHCU	MoH	6.21098	30.9961	Functional
Lakes	Awerial	SMC PHCC_Puluk	PHCC	Mission/NGO	6.20854	30.9994	Functional
Lakes	Awerial	IMC Site 2 PHCU_Paluk	PHCU	MoH	6.19402	31.4716	Functional
Lakes	Awerial	Awerial PHCU	PHCU	MoH	6.12671	31.1724	Functional
Lakes	Awerial	Health Link Site 2 PHCU_1	PHCU	MoH	6.12671	31.1724	Functional
Lakes	Awerial	SMC PHCC_Awerial	PHCC	Mission/NGO	6.0554	31.5142	Functional
Lakes	Awerial	IMC Site 1 PHCU_1	PHCU	MoH	6.05163	31.2869	Functional
Lakes	Awerial	IMC Site 2 PHCU_Awerial	PHCU	MoH	6.04999	31.5152	Functional
Lakes	Awerial	Mingkaman PHCU	PHCU	MoH	6.04999	31.5152	Functional
Lakes	Awerial	Kalthok PHCU	PHCU	MoH	5.88157	31.5721	Functional
Lakes	Cueibet	Tiaptiap PHCU	PHCU	MoH	7.32516	29.3242	Functional
Lakes	Cueibet	Panthou PHCU	PHCU	MoH	7.28297	29.4801	Functional
Lakes	Cueibet	Citcok PHCU	PHCU	MoH	7.19487	29.222	Functional
Lakes	Cueibet	Malou Pec PHCU	PHCU	MoH	7.11042	29.0295	Functional
Lakes	Cueibet	Langdit PHCU	PHCU	MoH	7.06169	29.0907	Functional
Lakes	Cueibet	Barhget PHCU	PHCU	MoH	7.01896	29.155	Non Functional
Lakes	Cueibet	Cueibet County Hospt	County Hospital	MoH	7.01312	29.2418	Functional
Lakes	Cueibet	Mayath PHCU	PHCU	MoH	6.99032	29.3288	Non Functional
Lakes	Cueibet	Mayanthon PHCU	PHCU	MoH	6.97154	29.2218	Functional
Lakes	Cueibet	Duony PHCU	PHCU	MoH	6.96816	29.3717	Non Functional
Lakes	Cueibet	Abiriu PHCC	PHCC	MoH	6.93931	29.4239	Functional
Lakes	Cueibet	Kubur William PHCU	PHCU	MoH	6.91065	29.4757	Non Functional
Lakes	Cueibet	Amethduol PHCU	PHCU	MoH	6.89218	29.5219	Functional
Lakes	Cueibet	Angongrial PHCC	PHCC	MoH	6.8523	29.2255	Functional
Lakes	Rumbek Centre	Malek PHCU_Rumbek	PHCU	MoH	7.20587	29.7199	Functional
Lakes	Rumbek Centre	Juit-Juit PHCU	PHCU	MoH	6.90752	29.5862	Non Functional
Lakes	Rumbek Centre	Chuei-Cok PHCU	PHCU	MoH	6.8852	29.5434	Functional
Lakes	Rumbek Centre	Ayei PHCU	PHCU	MoH	6.88176	29.6264	Functional
Lakes	Rumbek Centre	Abeer PHCU	PHCU	MoH	6.87239	29.5752	Functional
Lakes	Rumbek Centre	Nyang Koot PHCU	PHCU	MoH	6.87041	29.6715	Functional
Lakes	Rumbek Centre	Mathiang PHCU	PHCU	MoH	6.86726	29.6393	Functional
Lakes	Rumbek Centre	Deng Nhial PHCU	PHCU	MoH	6.82402	29.6776	Functional
Lakes	Rumbek Centre	Malteser Int. PHCC	PHCC	MoH	6.8173	29.6662	Functional
Lakes	Rumbek Centre	Rumbek State Hosp.	State Hospital	MoH	6.81021	29.678	Functional
Lakes	Rumbek Centre	Rumbek Center Prison	PHCC	MoH	6.80736	29.676	Functional
Lakes	Rumbek Centre	Rumbek Sec Sch Clini PHCU	PHCU	MoH	6.80104	29.6869	Non Functional
Lakes	Rumbek Centre	Malual Bab PHCC	PHCC	MoH	6.80017	29.6754	Functional
Lakes	Rumbek Centre	Colocok PHCC	PHCC	MoH	6.76047	29.5421	Functional
Lakes	Rumbek Centre	Bellwau PHCU	PHCU	MoH	6.74195	29.5032	Functional
Lakes	Rumbek Centre	Abiei Ajok PHCU	PHCU	MoH	6.73993	29.6635	Functional
Lakes	Rumbek Centre	Makembelle PHCC	PHCC	MoH	6.72725	29.6564	Functional
Lakes	Rumbek Centre	Malek PHCU_Malek	PHCU	MoH	6.7211	30.7963	Non Functional
Lakes	Rumbek Centre	Malou Medi. Corps	PHCU	Mission/NGO	6.70764	29.6555	Functional
Lakes	Rumbek East	Amethic PHCU	PHCU	MoH	6.65998	30.4851	Non Functional
Lakes	Rumbek East	Palok PHCU	PHCU	MoH	6.76723	30.1027	Functional
Lakes	Rumbek East	Cuei Chok PHCU	PHCU	MoH	6.72545	29.7455	Functional
Lakes	Rumbek East	Maleng Agola PHCU	PHCU	MoH	6.70889	29.7631	Functional
Lakes	Rumbek East	Pacong PHCC	PHCC	MoH	6.69274	29.7891	Functional
Lakes	Rumbek East	Adirdir PHCU	PHCU	MoH	6.6781	29.8275	Functional
Lakes	Rumbek East	Panawach PHCU	PHCU	MoH	6.67585	29.8136	Functional
Lakes	Rumbek East	Amer PHCU	PHCU	MoH	6.63158	29.7699	Functional
Lakes	Rumbek East	Adol PHCC	PHCC	MoH	6.62718	29.9197	Functional
Lakes	Rumbek East	Mathiang Kok PHCU	PHCU	MoH	6.62622	29.7469	Functional
Lakes	Rumbek East	Boraliop (Cbhc) PHCC	PHCC	MoH	6.59546	29.8798	Functional
Lakes	Rumbek East	Pandit PHCU_Rumbek	PHCU	MoH	6.59416	30.1504	Functional
Lakes	Rumbek East	Dhiakuei PHCU	PHCU	MoH	6.57414	29.8274	Non Functional
Lakes	Rumbek East	Atiaba PHCU	PHCU	MoH	6.57394	29.9627	Functional
Lakes	Rumbek East	Majakjier PHCU	PHCU	MoH	6.56029	29.8499	Functional
Lakes	Rumbek East	Akut PHCC	PHCC	MoH	6.55359	30.038	Functional
Lakes	Rumbek East	Awac PHCU	PHCU	MoH	6.5205	29.8087	Non Functional
Lakes	Rumbek East	Mabor Duang PHCU	PHCU	MoH	6.51803	29.8392	Functional
Lakes	Rumbek East	Mabaric PHCU	PHCU	MoH	6.50482	29.8748	Functional
Lakes	Rumbek East	Warliet PHCU	PHCU	MoH	6.49923	29.972	Functional
Lakes	Rumbek East	Kolcum PHCU	PHCU	MoH	6.47428	29.8095	Non Functional
Lakes	Rumbek East	Atiriu PHCU	PHCU	MoH	6.45703	30.0192	Functional
Lakes	Rumbek East	Cuelbalac PHCU	PHCU	MoH	6.45378	29.7626	Non Functional
Lakes	Rumbek East	Malou PHCU	PHCU	MoH	6.43449	29.7596	Non Functional
Lakes	Rumbek East	Tilkuc PHCC	PHCC	MoH	6.43132	29.9011	Functional
Lakes	Rumbek East	Billing Hospital	County Hospital	MoH	6.39487	29.7932	Functional
Lakes	Rumbek North	Maper PHCU	PHCU	MoH	7.64775	29.67	Functional
Lakes	Rumbek North	Wun Rieng	PHCU	MoH	7.64	29.7	Functional
Lakes	Rumbek North	Madol PHCU	PHCU	MoH	7.56	29.75	Functional
Lakes	Rumbek North	Amok PHCU	PHCU	MoH	7.54	29.64	Functional
Lakes	Wulu	Bhar Gel PHCU	PHCU	MoH	6.72077	29.155	Non Functional
Lakes	Wulu	Muorkuec PHCU	PHCU	MoH	6.68838	29.5022	Functional
Lakes	Wulu	Gulmer PHCU	PHCU	MoH	6.64672	29.5371	Functional
Lakes	Wulu	Makoor PHCU	PHCU	MoH	6.60048	29.31	Functional
Lakes	Wulu	Makembella PHCU	PHCU	MoH	6.58885	29.5679	Functional
Lakes	Wulu	Kuel Kuech PHCC	PHCC	MoH	6.57353	29.6385	Non Functional
Lakes	Wulu	Wulu PHCC	PHCC	MoH	6.50864	29.6272	Functional
Lakes	Wulu	Guba PHCU (Lila)	PHCU	MoH	6.46714	29.55	Functional
Lakes	Wulu	Tonjo PHCU	PHCU	MoH	6.33216	29.7269	Functional
Lakes	Wulu	Laam PHCU	PHCC	MoH	6.32976	29.9145	Non Functional
Lakes	Wulu	Nuktamaga (Domotolo) PHCU	PHCU	MoH	6.24655	29.6197	Functional
Lakes	Wulu	Dotecku PHCU	PHCU	MoH	6.13464	29.4789	Functional
Lakes	Wulu	Wokou PHCU	PHCU	MoH	6.09382	29.768	Functional
Lakes	Yirol East	Shambe PHCU	PHCC	MoH	7.10574	30.7738	Non Functional
Lakes	Yirol East	Adior PHCC (Rural Hp	PHCC	MoH	6.78063	30.7216	Functional
Lakes	Yirol East	Biling PHCU	PHCU	MoH	6.74188	30.6578	Non Functional
Lakes	Yirol East	Pagaraw PHCU	PHCU	MoH	6.74065	30.4083	Functional
Lakes	Yirol East	Kap PHCU	PHCU	MoH	6.71586	30.4464	Functional
Lakes	Yirol East	Acigor PHCU	PHCU	MoH	6.71116	30.4965	Non Functional
Lakes	Yirol East	Nyang PHCC	PHCC	MoH	6.70794	30.6055	Non Functional
Lakes	Yirol East	Thonabutkok PHCU	PHCC	MoH	6.67889	30.4159	Non Functional
Lakes	Yirol East	Lekakedu PHCU	PHCU	MoH	6.67716	30.5864	Functional
Lakes	Yirol East	Yoli PHCU	PHCU	MoH	6.65758	30.4829	Functional
Lakes	Yirol East	Lang Matol PHCU	PHCU	MoH	6.64107	30.9708	Non Functional
Lakes	Yirol East	Aruomnyiol PHCU	PHCU	MoH	6.61049	30.5134	Functional
Lakes	Yirol East	Mading/Thian PHCU	PHCU	MoH	6.45603	31.1701	Non Functional
Lakes	Yirol East	Ramchiel PHCU	PHCU	MoH	6.43825	30.9677	Non Functional
Lakes	Yirol West	Aruau PHCU	PHCU	MoH	6.65581	30.6286	Functional
Lakes	Yirol West	Betoi PHCU	PHCU	MoH	6.63783	30.6885	Functional
Lakes	Yirol West	Kawic PHCU	PHCU	MoH	6.60649	30.4296	Functional
Lakes	Yirol West	Pankar PHCU	PHCU	MoH	6.57765	30.4783	Functional
Lakes	Yirol West	Yirol County Hospital	County Hospital	MoH	6.55331	30.5017	Functional
Lakes	Yirol West	St. Joseph Hospital	County Hospital	MoH	6.54828	30.4949	Functional
Lakes	Yirol West	Geng Geng PHCU	PHCU	MoH	6.4775	30.5939	Functional
Lakes	Yirol West	Aluak Luak PHCC	PHCC	MoH	6.4682	30.1051	Non Functional
Lakes	Yirol West	Agony PHCU	PHCU	MoH	6.43659	30.0549	Functional
Lakes	Yirol West	Pabur PHCU	PHCU	MoH	6.43261	30.599	Non Functional
Lakes	Yirol West	Mary Immaculate Hosp	County Hospital	MoH	6.38471	30.0853	Functional
Lakes	Yirol West	Mageng PHCU	PHCU	MoH	6.32161	30.3224	Functional
Lakes	Yirol West	Anuol PHCC	PHCC	MoH	6.25813	30.3827	Functional
Lakes	Yirol West	Ping Path PHCU	PHCU	MoH	6.24204	30.4219	Non Functional
Northern Bahr el Ghazal	Aweil Centre	Nyinlel PHCU	PHCU	MoH	8.89234	26.8805	Functional
Northern Bahr el Ghazal	Aweil Centre	Mabok-Akot PHCU	PHCU	MoH	8.8907	26.8964	Functional
Northern Bahr el Ghazal	Aweil Centre	Akuangkar PHCU	PHCU	MoH	8.80944	26.8501	Functional
Northern Bahr el Ghazal	Aweil Centre	Kuom PHCU	PHCU	MoH	8.7236	27.4015	Functional
Northern Bahr el Ghazal	Aweil Centre	Nyalath PHCU	PHCU	MoH	8.71161	27.2852	Functional
Northern Bahr el Ghazal	Aweil Centre	Aroyo	PHCC	MoH	8.67589	26.8572	Functional
Northern Bahr el Ghazal	Aweil Centre	Lulic PHCU	PHCU	MoH	8.50199	27.2521	Functional
Northern Bahr el Ghazal	Aweil Centre	Umora PHCU	PHCU	MoH	8.44556	26.5717	Functional
Northern Bahr el Ghazal	Aweil Centre	Alok PHCU	PHCU	MoH	8.44026	27.527	Functional
Northern Bahr el Ghazal	Aweil Centre	Bau PHCU	PHCU	MoH	8.4325	27.7584	Functional
Northern Bahr el Ghazal	Aweil Centre	Barmayen PHCU	PHCU	MoH	8.36372	27.6127	Functional
Northern Bahr el Ghazal	Aweil Centre	Achana PHCU	PHCU	MoH	8.26441	26.3418	Functional
Northern Bahr el Ghazal	Aweil Centre	Abul PHCU	PHCU	MoH	8.10863	26.6828	Functional
Northern Bahr el Ghazal	Aweil Centre	Awoda PHCC	PHCC	MoH	8.06861	26.8391	Functional
Northern Bahr el Ghazal	Aweil East	Rupaker PHCU	PHCU	MoH	9.8538	27.5876	Non Functional
Northern Bahr el Ghazal	Aweil East	Majokaken PHCU	PHCU	MoH	9.59252	27.5606	Functional
Northern Bahr el Ghazal	Aweil East	Majok Yith Thiou PHCU	PHCU	MoH	9.51474	27.2467	Functional
Northern Bahr el Ghazal	Aweil East	Mabok Tong PHCU	PHCU	MoH	9.47968	27.7711	Functional
Northern Bahr el Ghazal	Aweil East	Akac PHCU	PHCU	MoH	9.47692	27.4765	Functional
Northern Bahr el Ghazal	Aweil East	Adoor PHCU	PHCU	MoH	9.44656	27.7499	Functional
Northern Bahr el Ghazal	Aweil East	Bakon PHCU	PHCU	MoH	9.43741	27.7168	Functional
Northern Bahr el Ghazal	Aweil East	Bakou PHCU	PHCU	MoH	9.43741	27.7168	Functional
Northern Bahr el Ghazal	Aweil East	Malual Kuel PHCU	PHCU	MoH	9.42845	27.3018	Functional
Northern Bahr el Ghazal	Aweil East	Malek Bol Akon PHCU	PHCU	MoH	9.33258	27.5284	Functional
Northern Bahr el Ghazal	Aweil East	Rumwet Kor PHCU	PHCU	MoH	9.2814	27.5853	Functional
Northern Bahr el Ghazal	Aweil East	Malual Dit PHCU	PHCU	MoH	9.24983	27.3439	Functional
Northern Bahr el Ghazal	Aweil East	Lieth PHCU	PHCU	MoH	9.24728	27.7836	Functional
Northern Bahr el Ghazal	Aweil East	Omduraman PHCU	PHCU	MoH	9.23435	27.512	Functional
Northern Bahr el Ghazal	Aweil East	Rumrol PHCU	PHCU	MoH	9.21693	27.7062	Functional
Northern Bahr el Ghazal	Aweil East	Baac PHCU	PHCU	MoH	9.20498	27.564	Functional
Northern Bahr el Ghazal	Aweil East	Rumaker PHCU	PHCU	MoH	9.15	27.59	Functional
Northern Bahr el Ghazal	Aweil East	Makuei-Alel PHCU	PHCU	MoH	9.14178	27.6214	Functional
Northern Bahr el Ghazal	Aweil East	Rial Diit PHCC	PHCC	MoH	9.13674	27.511	Functional
Northern Bahr el Ghazal	Aweil East	Ameth Akok PHCU	PHCU	MoH	9.12864	27.7692	Functional
Northern Bahr el Ghazal	Aweil East	Ameth PHCU	PHCU	MoH	9.08558	27.8971	Functional
Northern Bahr el Ghazal	Aweil East	Mangar-Tong PHCU	PHCU	MoH	9.07419	27.5486	Functional
Northern Bahr el Ghazal	Aweil East	Rumwel PHCU	PHCU	MoH	9.0735	27.8509	Functional
Northern Bahr el Ghazal	Aweil East	Wanyjok PHCU	PHCU	MoH	9.065	27.4443	Functional
Northern Bahr el Ghazal	Aweil East	Malual Baai PHCC	PHCC	MoH	9.05925	27.7599	Functional
Northern Bahr el Ghazal	Aweil East	Amar Jal PHCU	PHCU	MoH	9.05553	27.6781	Non Functional
Northern Bahr el Ghazal	Aweil East	Mangok PHCU	PHCU	MoH	9.04256	27.386	Functional
Northern Bahr el Ghazal	Aweil East	Madhol PHCU	PHCU	MoH	9.03872	27.703	Functional
Northern Bahr el Ghazal	Aweil East	Wutlang PHCU	PHCU	MoH	9.03585	27.5128	Functional
Northern Bahr el Ghazal	Aweil East	Warawar PHCU	PHCU	MoH	9.01681	27.6268	Functional
Northern Bahr el Ghazal	Aweil East	Wonyjok PHCC	PHCC	MoH	9.014	27.5683	Functional
Northern Bahr el Ghazal	Aweil East	Malualkon PHCC	PHCC	MoH	9.01359	27.6248	Functional
Northern Bahr el Ghazal	Aweil East	Yargot PHCU	PHCU	MoH	9.00813	27.4592	Functional
Northern Bahr el Ghazal	Aweil East	Mabil PHCC	PHCC	MoH	9.00261	27.58	Functional
Northern Bahr el Ghazal	Aweil East	Cuomator PHCU	PHCU	MoH	8.99728	27.5415	Functional
Northern Bahr el Ghazal	Aweil East	Atuct PHCU	PHCU	MoH	8.99391	27.7563	Non Functional
Northern Bahr el Ghazal	Aweil East	Peth PHCU_East	PHCU	MoH	8.96447	27.7972	Functional
Northern Bahr el Ghazal	Aweil East	Akuem Civil Hospital	County Hospital	MoH	8.9621	27.5007	Functional
Northern Bahr el Ghazal	Aweil East	Nyanruet PHCU	PHCU	MoH	8.87942	27.4806	Non Functional
Northern Bahr el Ghazal	Aweil East	Tit-Chok PHCU	PHCU	MoH	8.85862	27.5391	Functional
Northern Bahr el Ghazal	Aweil East	Omora PHCU	PHCU	MoH	8.48007	26.4993	Functional
Northern Bahr el Ghazal	Aweil North	Akuakoc PHCU	PHCU	MoH	9.12027	26.4539	Non Functional
Northern Bahr el Ghazal	Aweil North	Jaac Ppf PHCU	PHCU	MoH	9.47461	27.1361	Non Functional
Northern Bahr el Ghazal	Aweil North	Jaac PHCU	PHCU	MoH	9.44714	27.1451	Functional
Northern Bahr el Ghazal	Aweil North	Warapei PHCU	PHCU	MoH	9.40728	27.1463	Functional
Northern Bahr el Ghazal	Aweil North	Chaleek PHCU	PHCU	MoH	9.40469	27.1861	Functional
Northern Bahr el Ghazal	Aweil North	Malual Deng Aruom PHCU	PHCU	MoH	9.35442	27.1956	Functional
Northern Bahr el Ghazal	Aweil North	Ajak Wol PHCU	PHCU	MoH	9.32919	27.1041	Functional
Northern Bahr el Ghazal	Aweil North	Mabior Angui PHCU	PHCU	MoH	9.29217	27.2263	Functional
Northern Bahr el Ghazal	Aweil North	Marol Deng Geng PHCU	PHCU	MoH	9.24667	27.0631	Functional
Northern Bahr el Ghazal	Aweil North	Rumading PHCU	PHCU	MoH	9.22428	27.2933	Functional
Northern Bahr el Ghazal	Aweil North	Gokmacer	PHCC	MoH	9.21625	26.8658	Functional
Northern Bahr el Ghazal	Aweil North	Pamat PHCU	PHCU	MoH	9.21417	27.0007	Functional
Northern Bahr el Ghazal	Aweil North	Ayai PHCU	PHCU	MoH	9.20958	26.8286	Functional
Northern Bahr el Ghazal	Aweil North	Roingut PHCU	PHCU	MoH	9.20028	26.9235	Functional
Northern Bahr el Ghazal	Aweil North	Mayom Adhel PHCU	PHCU	MoH	9.19394	26.9549	Functional
Northern Bahr el Ghazal	Aweil North	Warchuei PHCU	PHCU	MoH	9.176	26.7404	Functional
Northern Bahr el Ghazal	Aweil North	Mabior -Nyang PHCU	PHCU	MoH	9.17318	27.1334	Functional
Northern Bahr el Ghazal	Aweil North	Mutuic PHCU	PHCU	MoH	9.16986	27.0358	Functional
Northern Bahr el Ghazal	Aweil North	Kajik PHCU	PHCU	MoH	9.16686	27.1368	Functional
Northern Bahr el Ghazal	Aweil North	Manyiel PHCU	PHCU	MoH	9.14625	26.8607	Functional
Northern Bahr el Ghazal	Aweil North	Makuac Akec PHCU	PHCU	MoH	9.14392	27.3009	Functional
Northern Bahr el Ghazal	Aweil North	Majakbai PHCC	PHCC	MoH	9.11876	26.7956	Functional
Northern Bahr el Ghazal	Aweil North	Akuak Malual PHCU	PHCU	MoH	9.11731	26.6343	Functional
Northern Bahr el Ghazal	Aweil North	Jurbeech PHCU	PHCU	MoH	9.1103	26.5571	Functional
Northern Bahr el Ghazal	Aweil North	Ariath PHCU	PHCU	MoH	9.105	27.2224	Functional
Northern Bahr el Ghazal	Aweil North	Peth PHCU_North	PHCU	MoH	9.09462	26.5418	Functional
Northern Bahr el Ghazal	Aweil North	Manyiel PHCU	PHCU	MoH	9.08465	26.5139	Functional
Northern Bahr el Ghazal	Aweil North	Mayen Ulom PHCU	PHCU	MoH	9.03714	27.2854	Functional
Northern Bahr el Ghazal	Aweil North	Wathok PHCU	PHCU	MoH	9.03083	27.2298	Functional
Northern Bahr el Ghazal	Aweil North	Wargeng PHCU	PHCU	MoH	9.02214	27.3653	Functional
Northern Bahr el Ghazal	Aweil South	Tieraliet PHCU	PHCU	MoH	8.7761	27.8893	Functional
Northern Bahr el Ghazal	Aweil South	Wathmuok PHCU	PHCU	MoH	8.69693	27.6813	Functional
Northern Bahr el Ghazal	Aweil South	Wuncum PHCU	PHCU	MoH	8.66158	27.6772	Functional
Northern Bahr el Ghazal	Aweil South	Malek Alel 2 PHCU	PHCU	MoH	8.58882	27.5943	Functional
Northern Bahr el Ghazal	Aweil South	Malekalel PHCU	PHCU	MoH	8.58882	27.5943	Functional
Northern Bahr el Ghazal	Aweil South	Ayai PHCU	PHCU	MoH	8.52153	27.5669	Functional
Northern Bahr el Ghazal	Aweil South	Nyeth PHCU	PHCU	MoH	8.49638	27.5436	Functional
Northern Bahr el Ghazal	Aweil West	Maper Ngok PHCU	PHCU	MoH	9.13483	27.0598	Functional
Northern Bahr el Ghazal	Aweil West	Angol PHCU	PHCU	MoH	9.15055	27.0552	Functional
Northern Bahr el Ghazal	Aweil West	Nyamlel	PHCC	MoH	9.13852	26.9825	Functional
Northern Bahr el Ghazal	Aweil West	Nyamlel New Life Ministry	PHCU	Mission/NGO	9.13441	26.9877	Functional
Northern Bahr el Ghazal	Aweil West	Anyopjang PHCU	PHCU	MoH	9.13161	26.9803	Functional
Northern Bahr el Ghazal	Aweil West	Amatnyang PHCU	PHCU	MoH	9.12088	27.1433	Functional
Northern Bahr el Ghazal	Aweil West	Riangangon PHCU	PHCU	MoH	9.12052	27.0719	Functional
Northern Bahr el Ghazal	Aweil West	Wungiir PHCU	PHCU	MoH	9.11982	26.756	Functional
Northern Bahr el Ghazal	Aweil West	Majok-Dengdit PHCU	PHCU	MoH	9.10276	27.0612	Functional
Northern Bahr el Ghazal	Aweil West	Marialbai	PHCC	MoH	9.10256	26.8509	Functional
Northern Bahr el Ghazal	Aweil West	Matuic PHCU	PHCU	MoH	9.10115	27.0209	Functional
Northern Bahr el Ghazal	Aweil West	Mayom PHCU_Aweil	PHCU	MoH	9.09472	26.7114	Functional
Northern Bahr el Ghazal	Aweil West	Makuoc PHCU	PHCU	MoH	9.0875	26.6297	Functional
Northern Bahr el Ghazal	Aweil West	Panlang PHCU	PHCU	MoH	9.08155	26.8475	Non Functional
Northern Bahr el Ghazal	Aweil West	Aguat PHCU	PHCU	MoH	9.07424	27.091	Functional
Northern Bahr el Ghazal	Aweil West	Maleka Dera PHCU	PHCU	MoH	9.0649	26.7842	Functional
Northern Bahr el Ghazal	Aweil West	Aluel Acot PHCU	PHCU	MoH	9.03321	27.0283	Functional
Northern Bahr el Ghazal	Aweil West	Nyinbuli Safe Harbor Int. Relief	PHCC	MoH	9.02163	26.507	Functional
Northern Bahr el Ghazal	Aweil West	Wedwiel Moh	PHCC	MoH	9.00665	27.1978	Functional
Northern Bahr el Ghazal	Aweil West	Wedweil PHCU	PHCU	MoH	9.00054	27.1928	Functional
Northern Bahr el Ghazal	Aweil West	Chelcou	PHCC	MoH	8.96631	26.8607	Functional
Northern Bahr el Ghazal	Aweil West	Akuakrak PHCU	PHCU	MoH	8.94796	26.3974	Functional
Northern Bahr el Ghazal	Aweil West	Guangnou PHCU	PHCU	MoH	8.92295	26.9152	Functional
Northern Bahr el Ghazal	Aweil West	Maker PHCU	PHCU	MoH	8.91356	27.333	Functional
Northern Bahr el Ghazal	Aweil West	Amothic PHCU	PHCU	MoH	8.89808	27.1663	Functional
Northern Bahr el Ghazal	Aweil West	Mager PHCU	PHCU	MoH	8.89679	27.3457	Functional
Northern Bahr el Ghazal	Aweil West	Udhuom PHCU	PHCU	MoH	8.88615	27.253	Functional
Northern Bahr el Ghazal	Aweil West	Rualngol PHCU	PHCU	MoH	8.86856	27.3847	Functional
Northern Bahr el Ghazal	Aweil West	Awilic PHCU	PHCU	MoH	8.84126	27.4248	Functional
Northern Bahr el Ghazal	Aweil West	Maduany PHCU	PHCU	MoH	8.81267	27.3564	Functional
Northern Bahr el Ghazal	Aweil West	Aweil Civil Hospital	State Hospital	MoH	8.76812	27.3989	Functional
Northern Bahr el Ghazal	Aweil West	Ruptit PHCU	PHCU	MoH	8.76425	27.2143	Functional
Northern Bahr el Ghazal	Aweil West	Jorbioch PHCU	PHCU	MoH	8.58116	26.2309	Functional
Unity	Abiemnhom	Awar Piiny PHCU	PHCU	MoH	9.47362	28.8883	Functional
Unity	Abiemnhom	Panyang PHCU	PHCU	MoH	9.40919	28.9126	Functional
Unity	Abiemnhom	Abiemnom PHCC	PHCC	MoH	9.39874	28.8234	Functional
Unity	Abiemnhom	Abemnom PHCU	PHCU	MoH	9.36367	28.8484	Non Functional
Unity	Guit	Wathnyotni PHCU	PHCU	MoH	9.49275	29.8938	Functional
Unity	Guit	Bil PHCU	PHCU	MoH	9.32733	30.0425	Non Functional
Unity	Guit	Nyathar PHCU	PHCU	MoH	9.3117	29.977	Functional
Unity	Guit	Niemni PHCU	PHCU	MoH	9.30646	30.0263	Functional
Unity	Guit	Thoan PHCC	PHCC	MoH	9.29169	29.8378	Non Functional
Unity	Guit	Kuer Guini PHCU	PHCU	MoH	9.26068	29.891	Non Functional
Unity	Guit	Guit PHCC	PHCC	MoH	9.15831	29.9106	Functional
Unity	Guit	Kedat PHCU	PHCU	MoH	9.13104	30.0615	Functional
Unity	Guit	Chol Yiel PHCU	PHCU	MoH	9.07058	29.9256	Non Functional
Unity	Guit	Kwach PHCU	PHCU	MoH	8.90207	30.0295	Functional
Unity	Guit	Duar PHCU	PHCU	MoH	8.85584	29.9227	Non Functional
Unity	Koch	Tuet PHCU	PHCU	MoH	8.8436	29.7542	Non Functional
Unity	Koch	Buoth PHCU_Kuerbona	PHCU	MoH	8.97339	29.3778	Non Functional
Unity	Koch	Boaw PHCC	PHCC	MoH	8.84379	29.7296	Functional
Unity	Koch	Buoth PHCU_Pakur	PHCU	MoH	8.80759	29.6182	Non Functional
Unity	Koch	Rier PHCU	PHCU	MoH	8.78296	30.1002	Functional
Unity	Koch	Jaak PHCU	PHCU	MoH	8.74558	30.0054	Non Functional
Unity	Koch	Wumliet PHCU	PHCU	MoH	8.69416	29.6329	Non Functional
Unity	Koch	Pakur PHCU	PHCU	MoH	8.62875	29.735	Functional
Unity	Koch	Koch PHCC	PHCC	MoH	8.59984	29.9899	Functional
Unity	Koch	Gany PHCU	PHCU	MoH	8.47736	29.9588	Non Functional
Unity	Koch	Ngong PHCU	PHCU	MoH	8.47066	30.0712	Non Functional
Unity	Koch	Mirmir PHCC	PHCC	MoH	8.4646	30.1023	Functional
Unity	Koch	Nor Bor PHCU	PHCU	MoH	8.40483	29.9589	Non Functional
Unity	Leer	Padeang PHCU	PHCU	MoH	8.40543	30.1866	Functional
Unity	Leer	Guat PHCU	PHCU	MoH	8.38339	30.1446	Non Functional
Unity	Leer	Phornor PHCU	PHCU	MoH	8.35386	30.1682	Non Functional
Unity	Leer	Leer PHCU	PHCU	MoH	8.33339	30.1986	Non Functional
Unity	Leer	Kui PHCU	PHCU	MoH	8.30943	30.2295	Functional
Unity	Leer	Dindin PHCU	PHCU	MoH	8.30592	30.2319	Functional
Unity	Leer	PHCU_Leer	PHCU	MoH	8.26536	30.2011	Non Functional
Unity	Leer	Thonyor PHCC	PHCC	MoH	8.22265	30.2196	Functional
Unity	Leer	Adokbak PHCC	PHCC	MoH	8.19038	30.3086	Functional
Unity	Mayendit	Lanleer PHCU	PHCU	MoH	8.44357	30.1981	Non Functional
Unity	Mayendit	Thaker PHCU	PHCU	MoH	8.44072	30.0702	Functional
Unity	Mayendit	Rubnor PHCU	PHCU	MoH	8.4271	30.1151	Non Functional
Unity	Mayendit	Loum PHCU	PHCU	MoH	8.3978	30.1296	Non Functional
Unity	Mayendit	Thakker PHCU	PHCU	MoH	8.39314	30.0494	Functional
Unity	Mayendit	Dhornyien PHCU	PHCU	MoH	8.38304	30.0341	Functional
Unity	Mayendit	Tutnyang PHCU	PHCU	MoH	8.35971	30.1004	Functional
Unity	Mayendit	Rieri PHCU	PHCU	MoH	8.32118	30.0672	Functional
Unity	Mayendit	Dab Lual PHCU	PHCU	MoH	8.31875	30.0078	Non Functional
Unity	Mayendit	Langbil Nyier PHCU	PHCU	MoH	8.2668	29.8159	Functional
Unity	Mayendit	Pouloul PHCU	PHCU	MoH	8.17428	30.06	Functional
Unity	Mayendit	Malkuer PHCU	PHCU	MoH	8.16322	29.943	Functional
Unity	Mayendit	Primary Health Care	PHCC	MoH	8.13179	30.0166	Functional
Unity	Mayendit	Dhor Thier PHCU	PHCU	MoH	8.12596	29.9829	Functional
Unity	Mayendit	Pabuong PHCU	PHCU	MoH	8.12388	30.0058	Functional
Unity	Mayendit	Madool PHCU	PHCU	MoH	7.90338	29.8421	Functional
Unity	Mayendit	PHCU_Mayendit	PHCU	MoH	7.89386	29.9608	Functional
Unity	Mayom	Mayom PHCC	PHCC	MoH	9.22217	29.1757	Functional
Unity	Mayom	Puop PHCU	PHCU	MoH	9.21917	29.0167	Non Functional
Unity	Mayom	Ngop PHCU	PHCU	MoH	9.12261	28.9514	Non Functional
Unity	Mayom	Biel PHCU	PHCU	MoH	9.10203	28.7972	Functional
Unity	Mayom	Wang Kai PHCC	PHCC	MoH	9.08799	29.4555	Functional
Unity	Mayom	Mankien	PHCC	MoH	9.05212	29.09	Functional
Unity	Mayom	Wanam PHCU	PHCU	MoH	9.04794	29.0214	Functional
Unity	Mayom	Kuer PHCU	PHCU	MoH	9.04223	28.8477	Functional
Unity	Mayom	Ruath Nyibol PHCU	PHCU	MoH	9.03699	28.922	Functional
Unity	Mayom	Reik PHCU	PHCU	MoH	8.91313	29.2765	Functional
Unity	Mayom	Turkey PHCU	PHCU	MoH	8.79711	29.5875	Functional
Unity	Panyijar	Garbeg PHCU	PHCU	MoH	7.8011	30.1144	Non Functional
Unity	Panyijar	Meek Island PHCU	PHCU	MoH	7.78281	30.3064	Functional
Unity	Panyijar	Kanynhial PHCU	PHCU	MoH	7.77667	30.118	Functional
Unity	Panyijar	Maluak PHCU	PHCU	MoH	7.74545	30.1511	Functional
Unity	Panyijar	Yup PHCU	PHCU	MoH	7.72648	30.1824	Functional
Unity	Panyijar	Nyal PHCC	PHCC	MoH	7.72375	30.2486	Functional
Unity	Panyijar	Mayom PHCU_Pannyjir	PHCU	MoH	7.70519	30.0737	Functional
Unity	Panyijar	Nyadong PHCU	PHCU	MoH	7.70407	30.2034	Functional
Unity	Panyijar	Jany Low PHCU	PHCU	MoH	7.68726	30.2342	Functional
Unity	Panyijar	Majak PHCU	PHCU	MoH	7.68515	30.2613	Non Functional
Unity	Panyijar	Pathel PHCU	PHCU	MoH	7.65496	30.2478	Functional
Unity	Panyijar	Paliay PHCU	PHCU	MoH	7.6388	30.2033	Non Functional
Unity	Panyijar	Kuol PHCU	PHCU	MoH	7.61618	30.2203	Functional
Unity	Panyijar	Kol PHCU	PHCU	MoH	7.5982	30.2559	Functional
Unity	Panyijar	Jieliw PHCU	PHCU	MoH	7.59536	30.224	Non Functional
Unity	Panyijar	Machak PHCU	PHCU	MoH	7.51715	30.2676	Functional
Unity	Panyijar	Haykur PHCC	PHCC	MoH	7.49179	30.3123	Functional
Unity	Panyijar	Lae Diit PHCU	PHCU	MoH	7.45766	30.4011	Functional
Unity	Panyijar	Chuk PHCU	PHCU	MoH	7.45221	30.2813	Functional
Unity	Panyijar	Padieng PHCU	PHCU	MoH	7.4387	30.4177	Non Functional
Unity	Panyijar	Makur PHCU	PHCU	MoH	7.42639	30.3457	Functional
Unity	Panyijar	Thoanhuom PHCU	PHCU	MoH	7.41617	30.4658	Non Functional
Unity	Panyijar	Tiap PHCC	PHCC	MoH	7.41478	30.424	Functional
Unity	Panyijar	Gayanyliel PHCC	PHCC	MoH	7.40497	30.4724	Functional
Unity	Panyijar	Dhor Manyang PHCU	PHCU	MoH	7.40304	30.3662	Functional
Unity	Panyijar	Dekom PHCU	PHCU	MoH	7.35899	30.4566	Functional
Unity	Panyijar	Pabar PHCU	PHCU	MoH	7.34522	30.4205	Non Functional
Unity	Panyijar	Pachar PHCU	PHCU	MoH	7.31786	30.4207	Functional
Unity	Panyijar	Pachienjok PHCU	PHCU	MoH	7.31342	30.4627	Non Functional
Unity	Panyijar	Pakam PHCU	PHCU	MoH	7.29352	30.4707	Functional
Unity	Panyijar	Pachak PHCU	PHCU	MoH	7.29292	30.4464	Functional
Unity	Panyijar	Morkngok PHCU	PHCU	MoH	7.26168	30.424	Functional
Unity	Pariang	Panyang PHCU	PHCU	MoH	10.0422	29.9259	Functional
Unity	Pariang	Jamjang PHCU	PHCU	MoH	9.92793	30.2911	Functional
Unity	Pariang	Pariang	PHCC	MoH	9.91134	29.9821	Functional
Unity	Pariang	Toor PHCU	PHCC	MoH	9.84522	29.7682	Non Functional
Unity	Pariang	Nyeel PHCU	PHCU	MoH	9.69221	29.8745	Functional
Unity	Pariang	Biu PHCC	PHCC	MoH	9.64571	30.2975	Functional
Unity	Rubkona	Reang PHCC	PHCC	MoH	9.35665	29.4903	Non Functional
Unity	Rubkona	Nile Gangah B-V	PHCC	MoH	9.29186	29.7952	Functional
Unity	Rubkona	Rubkona PHCU	PHCU	MoH	9.29023	29.7895	Functional
Unity	Rubkona	Care Rubkona	PHCC	MoH	9.29023	29.7895	Functional
Unity	Rubkona	UNMISS PoC 2 PHCC	PHCC	MoH	9.2889	29.7912	Functional
Unity	Rubkona	Khal Jaak PHCC	PHCC	MoH	9.27611	29.5365	Non Functional
Unity	Rubkona	UNMISS PoC Sector 4 PHCU	PHCU	MoH	9.2569	29.7772	Functional
Unity	Rubkona	Bentiu PoC PHCU	PHCU	MoH	9.25603	29.7956	Functional
Unity	Rubkona	Care Bentiu	PHCC	MoH	9.25603	29.7956	Functional
Unity	Rubkona	Bentiu State Hospital	State Hospital	MoH	9.2535	29.803	Functional
Unity	Rubkona	Bentiu PoC 2 PHCU	PHCU	MoH	9.24808	29.7896	Functional
Unity	Rubkona	Biel Chir PHCU	PHCU	MoH	9.04755	29.6894	Non Functional
Unity	Rubkona	Nhial Diu PHCC	PHCC	MoH	9.02619	29.6833	Functional
Unity	Rubkona	Biel Bar PHCU	PHCU	MoH	8.97899	29.7174	Non Functional
Unity	Rubkona	Waak PHCC	PHCC	MoH	8.92965	29.6162	Non Functional
Unity	Rubkona	Tuoch Luak PHCU	PHCU	MoH	8.89955	29.6866	Non Functional
Upper Nile	Baliet	Rom PHCU	PHCU	MoH	9.88204	32.1537	Functional
Upper Nile	Baliet	Akoka PHCU	PHCU	MoH	9.73979	32.1725	Functional
Upper Nile	Baliet	Akod Wieng PHCU	PHCU	MoH	9.70854	32.3373	Non Functional
Upper Nile	Baliet	Banglay PHCU	PHCU	MoH	9.33721	31.8842	Functional
Upper Nile	Baliet	Baliet PHCC	PHCC	MoH	9.29581	32.0575	Functional
Upper Nile	Baliet	Adong PHCU	PHCU	MoH	9.24344	32.1564	Functional
Upper Nile	Baliet	Abong PHCU	PHCU	MoH	9.11458	32.2054	Non Functional
Upper Nile	Baliet	Gellachol PHCU	PHCU	MoH	9.10083	32.369	Functional
Upper Nile	Fashoda	Aburoc PHCU	PHCU	MoH	10.1055	32.0848	Functional
Upper Nile	Fashoda	Mallo PHCC	PHCC	MoH	10.0491	32.2086	Functional
Upper Nile	Fashoda	Detwok PHCU	PHCU	MoH	10.0081	32.1817	Functional
Upper Nile	Fashoda	Gollo PHCU	PHCU	MoH	9.96005	32.1533	Functional
Upper Nile	Fashoda	Otego PHCU	PHCU	MoH	9.89393	31.9928	Functional
Upper Nile	Fashoda	Kodok Hospital	PHCC	MoH	9.89161	32.1152	Non Functional
Upper Nile	Fashoda	Kodok PHCC	PHCC	MoH	9.89049	32.1162	Functional
Upper Nile	Fashoda	Oriny PHCC	PHCC	MoH	9.86784	31.89	Functional
Upper Nile	Fashoda	Globany PHCU	PHCU	MoH	9.85676	32.0254	Functional
Upper Nile	Fashoda	Bieng Thiang PHCU	PHCU	MoH	9.83349	32.0376	Functional
Upper Nile	Fashoda	Achake PHCU	PHCU	MoH	9.79989	31.9826	Functional
Upper Nile	Fashoda	Lul West PHCC	PHCC	MoH	9.74753	31.9219	Functional
Upper Nile	Fashoda	Bol PHCU	PHCU	MoH	9.72784	31.8596	Functional
Upper Nile	Longochuk	Guelguk PHCC	PHCC	MoH	9.75551	32.9801	Functional
Upper Nile	Longochuk	Ugier PHCU	PHCU	MoH	9.31301	33.6841	Functional
Upper Nile	Longochuk	Chutbora PHCC	PHCC	MoH	9.20598	33.7531	Functional
Upper Nile	Longochuk	Dajok PHCC	PHCC	MoH	9.20541	33.9582	Functional
Upper Nile	Longochuk	Belwang PHCU	PHCU	MoH	9.09259	33.3873	Non Functional
Upper Nile	Longochuk	Jongok PHCU	PHCU	MoH	9.05467	33.4275	Functional
Upper Nile	Longochuk	Longuchuk Hospital	County Hospital	MoH	9.02655	33.4987	Functional
Upper Nile	Longochuk	Malaw PHCU	PHCU	MoH	8.9354	33.5715	Functional
Upper Nile	Longochuk	Pamac PHCU	PHCU	MoH	8.92106	33.7431	Functional
Upper Nile	Luakpiny/Nasir	Toloar PHCU	PHCU	MoH	9.02942	32.8747	Functional
Upper Nile	Luakpiny/Nasir	Lonylok PHCU	PHCU	MoH	8.99245	33.0259	Functional
Upper Nile	Luakpiny/Nasir	Kiech Kuon	PHCC	MoH	8.95105	32.9297	Functional
Upper Nile	Luakpiny/Nasir	Gaiireng PHCU	PHCU	MoH	8.89817	33.0281	Functional
Upper Nile	Luakpiny/Nasir	Kierwan PHCU	PHCU	MoH	8.78221	33.0404	Functional
Upper Nile	Luakpiny/Nasir	Mading PHCC	PHCC	MoH	8.77265	33.3217	Functional
Upper Nile	Luakpiny/Nasir	Lual Yak PHCU	PHCU	MoH	8.77017	32.9771	Functional
Upper Nile	Luakpiny/Nasir	Homkot PHCU	PHCU	MoH	8.71513	33.086	Functional
Upper Nile	Luakpiny/Nasir	Gurnyang PHCU	PHCU	MoH	8.69674	33.3949	Functional
Upper Nile	Luakpiny/Nasir	Koat PHCU	PHCU	MoH	8.65196	33.1088	Non Functional
Upper Nile	Luakpiny/Nasir	Nassir County Hospt	County Hospital	MoH	8.617	33.0744	Functional
Upper Nile	Luakpiny/Nasir	MSF- Holland Hosp.	PHCC	Mission/NGO	8.61104	33.058	Functional
Upper Nile	Luakpiny/Nasir	Luek PHCU	PHCU	MoH	8.58103	33.1894	Non Functional
Upper Nile	Luakpiny/Nasir	Mandeng PHCU_Nasir	PHCU	MoH	8.53225	33.1199	Functional
Upper Nile	Luakpiny/Nasir	Maker PHCU	PHCU	MoH	8.47266	33.311	Non Functional
Upper Nile	Luakpiny/Nasir	Jikmir PHCC	PHCC	MoH	8.4533	33.1892	Functional
Upper Nile	Maban	Khor Tumbak PHCU	PHCU	MoH	10.1601	33.8693	Functional
Upper Nile	Maban	Jamam PHCU	PHCU	MoH	10.1439	33.2283	Functional
Upper Nile	Maban	Genkwata PHCU	PHCU	MoH	10.1139	33.4604	Non Functional
Upper Nile	Maban	Nilla PHCU	PHCU	MoH	10.1075	33.8252	Functional
Upper Nile	Maban	Dorow PHCC	PHCC	MoH	9.97687	33.7549	Functional
Upper Nile	Maban	Gesm Allah PHCU	PHCU	MoH	9.96568	33.8077	Functional
Upper Nile	Maban	Bomy PHCU	PHCU	MoH	9.96003	33.7276	Functional
Upper Nile	Maban	Bounj PHCC	PHCC	MoH	9.95867	33.7112	Functional
Upper Nile	Maban	Dangaji PHCU	PHCU	MoH	9.92719	33.6548	Functional
Upper Nile	Maban	New Guffa PHCU	PHCU	MoH	9.924	33.6532	Non Functional
Upper Nile	Maban	Liang PHCU	PHCU	MoH	9.88317	33.6302	Functional
Upper Nile	Maban	Beneshawa PHCU	PHCU	MoH	9.66348	33.5328	Functional
Upper Nile	Maban	Shatta PHCU	PHCU	MoH	9.5342	33.6608	Non Functional
Upper Nile	Maiwut	Wugisa PHCU	PHCU	MoH	8.89592	34.0842	Non Functional
Upper Nile	Maiwut	Uleng One/Luajak Phc	PHCC	MoH	8.71473	33.7488	Non Functional
Upper Nile	Maiwut	Kiggile PHCU	PHCU	MoH	8.68733	34.0268	Functional
Upper Nile	Maiwut	Wunkir PHCU	PHCU	MoH	8.64342	33.8441	Non Functional
Upper Nile	Maiwut	Maiwut PHCC	PHCC	MoH	8.60622	33.9241	Functional
Upper Nile	Maiwut	Nyatok PHCU	PHCU	MoH	8.54446	33.8268	Non Functional
Upper Nile	Maiwut	Pagat PHCC	PHCC	MoH	8.5076	34.0136	Functional
Upper Nile	Maiwut	Turu PHCU	PHCU	MoH	8.50045	33.9368	Functional
Upper Nile	Maiwut	Jokon PHCU	PHCU	MoH	8.37006	33.7666	Functional
Upper Nile	Malakal	Jotume PHCU	PHCU	MoH	8.65335	33.7658	Non Functional
Upper Nile	Malakal	Wau Shilluk Health	PHCC	MoH	9.66133	31.7459	Functional
Upper Nile	Malakal	Makal PHCU	PHCU	MoH	9.62044	31.6505	Functional
Upper Nile	Malakal	Defang PHCU	PHCU	MoH	9.57079	31.6415	Functional
Upper Nile	Malakal	Natural Health	PHCC	MoH	9.54716	31.6502	Functional
Upper Nile	Malakal	Mulukia PHCC	PHCC	MoH	9.54469	31.6467	Functional
Upper Nile	Malakal	Global Health PHCC	PHCC	MoH	9.53797	31.6536	Non Functional
Upper Nile	Malakal	Ssc PHCC	PHCC	MoH	9.53088	31.6613	Non Functional
Upper Nile	Malakal	Malakal Teaching Hospital	Teaching Hospital	MoH	9.52828	31.6506	Functional
Upper Nile	Malakal	National Health Insurance	PHCC	MoH	9.52727	31.6513	Functional
Upper Nile	Malakal	Ecs PHCC	PHCC	MoH	9.5252	31.6583	Functional
Upper Nile	Malakal	Lelo PHCU	PHCU	MoH	9.52284	31.6301	Functional
Upper Nile	Malakal	Ikol Islamic R. Org	PHCU	Mission/NGO	9.51336	31.6585	Functional
Upper Nile	Malakal	Bam PHCC	PHCC	MoH	9.50328	31.659	Functional
Upper Nile	Malakal	Waraj Wok PHCU	PHCC	MoH	9.4738	31.6338	Non Functional
Upper Nile	Manyo	Magangs PHCU	PHCU	MoH	11.9348	32.1313	Functional
Upper Nile	Manyo	Kwek PHCU	PHCU	MoH	11.927	32.7185	Functional
Upper Nile	Manyo	Omar PHCU	PHCC	MoH	11.7282	32.7753	Non Functional
Upper Nile	Manyo	Bushara PHCU	PHCU	MoH	11.6747	32.7462	Non Functional
Upper Nile	Manyo	N.H.I	PHCC	MoH	11.61	32.7253	Functional
Upper Nile	Manyo	Wadakon PHCC	PHCC	MoH	11.6081	32.7284	Functional
Upper Nile	Manyo	Ayatt PHCU	PHCU	MoH	11.292	32.6203	Functional
Upper Nile	Manyo	Thwor Gwang PHCU	PHCU	MoH	11.001	32.6424	Non Functional
Upper Nile	Manyo	Odeer PHCU	PHCU	MoH	10.769	32.3057	Non Functional
Upper Nile	Manyo	Kaka PHCC	PHCC	MoH	10.5791	32.1574	Functional
Upper Nile	Manyo	Aweth PHCC	PHCC	MoH	10.3412	32.2232	Functional
Upper Nile	Manyo	Athidwoi PHCU	PHCU	MoH	10.2506	32.242	Functional
Upper Nile	Manyo	Ogon PHCU	PHCU	MoH	10.1312	32.2702	Functional
Upper Nile	Melut	Pariak PHCU	PHCU	MoH	10.5608	32.5506	Functional
Upper Nile	Melut	Paloch PHCU	PHCU	MoH	10.4657	32.5481	Functional
Upper Nile	Melut	Paloch Ii PHCU	PHCU	MoH	10.4604	32.5435	Functional
Upper Nile	Melut	Melut Hospital	County Hospital	MoH	10.4444	32.2008	Functional
Upper Nile	Melut	Meluf PHCC	PHCC	MoH	10.4371	32.1898	Functional
Upper Nile	Melut	Thangrial PHCU	PHCU	MoH	10.3076	32.2679	Functional
Upper Nile	Melut	Goldora PHCU	PHCU	MoH	10.2717	32.4633	Functional
Upper Nile	Melut	Wanamum PHCU	PHCU	MoH	10.1698	32.8129	Functional
Upper Nile	Melut	Malek PHCU_Melut	PHCU	MoH	10.0611	32.2795	Functional
Upper Nile	Panyikang	Papojo PHCU	PHCU	MoH	9.50764	30.9416	Non Functional
Upper Nile	Panyikang	Nyibod PHCU	PHCU	MoH	9.4873	31.0093	Functional
Upper Nile	Panyikang	Tonga PHCC	PHCC	MoH	9.47	31.0494	Functional
Upper Nile	Panyikang	Alel PHCU	PHCU	MoH	9.45767	31.6083	Functional
Upper Nile	Panyikang	Oweci PHCC	PHCC	MoH	9.43371	31.5759	Functional
Upper Nile	Panyikang	Nyiluak PHCC	PHCC	MoH	9.41241	31.2954	Functional
Upper Nile	Panyikang	Pakwar PHCU	PHCU	MoH	9.37612	31.3974	Functional
Upper Nile	Panyikang	Obei PHCC	PHCC	MoH	9.37605	31.5726	Non Functional
Upper Nile	Panyikang	Pakang PHCU	PHCU	MoH	9.36506	31.4679	Functional
Upper Nile	Renk	Wanthaw PHCC	PHCC	MoH	12.2071	32.8002	Functional
Upper Nile	Renk	Alaka PHCU	PHCU	MoH	12.1695	32.7855	Non Functional
Upper Nile	Renk	Kilo 15 PHCU	PHCU	MoH	12.1414	32.8221	Non Functional
Upper Nile	Renk	Omduluis PHCU	PHCU	MoH	12.141	33.1054	Non Functional
Upper Nile	Renk	Dugdug PHCU	PHCU	MoH	12.0818	33.0233	Non Functional
Upper Nile	Renk	Romale PHCU	PHCU	MoH	12.076	32.7822	Non Functional
Upper Nile	Renk	Kilo 5 PHCU	PHCU	MoH	12.0541	32.8202	Non Functional
Upper Nile	Renk	Jurbenak PHCU	PHCU	MoH	12.0381	33.029	Functional
Upper Nile	Renk	Gieger PHCC	PHCC	MoH	11.9903	32.7588	Functional
Upper Nile	Renk	Koloug PHCU	PHCU	MoH	11.9827	32.9702	Functional
Upper Nile	Renk	Gusfami PHCU	PHCU	MoH	11.9257	32.874	Non Functional
Upper Nile	Renk	Abukadhra PHCU	PHCU	MoH	11.8303	32.8001	Non Functional
Upper Nile	Renk	Renk Civil Hospital	County Hospital	MoH	11.749	32.8	Functional
Upper Nile	Renk	N.H Insurace F PHCC	PHCC	MoH	11.7424	32.8118	Functional
Upper Nile	Renk	Latbier PHCU	PHCU	MoH	11.5412	32.7375	Non Functional
Upper Nile	Renk	Shamidi PHCU	PHCU	MoH	11.5163	32.9707	Functional
Upper Nile	Renk	Banjang PHCU	PHCU	MoH	11.3604	32.6757	Non Functional
Upper Nile	Renk	Molbuk PHCU	PHCU	MoH	11.1565	32.6796	Functional
Upper Nile	Renk	Gelhak PHCU	PHCU	MoH	11.0423	32.694	Functional
Upper Nile	Rumbek Centre	Malek PHCU	PHCU	MoH	8.81628	33.0473	Non Functional
Upper Nile	Ulang	Riang PHCU	PHCU	MoH	9.09084	32.7465	Functional
Upper Nile	Ulang	Dome P.H.C Unit PHCU	PHCU	MoH	8.88005	32.5723	Functional
Upper Nile	Ulang	Dura PHCU	PHCU	MoH	8.79459	32.701	Functional
Upper Nile	Ulang	Bimbim PHCU	PHCU	MoH	8.78051	32.8499	Functional
Upper Nile	Ulang	Rup Board PHCC	PHCC	MoH	8.66914	32.7914	Functional
Upper Nile	Ulang	Ulang PHCC	PHCC	MoH	8.65595	32.7204	Functional
Upper Nile	Ulang	Yomding PHCU	PHCU	MoH	8.63562	32.8385	Functional
Upper Nile	Ulang	Kuich PHCU	PHCU	MoH	8.60299	32.9063	Functional
Warrap	Fangak	Mandeng PHCU	PHCU	MoH	8.57593	27.9656	Non Functional
Warrap	Gogrial East	Mangol PHCU	PHCU	MoH	8.83025	28.5461	Functional
Warrap	Gogrial East	Nyany Mayenjur PHCU	PHCU	MoH	8.74021	28.6414	Non Functional
Warrap	Gogrial East	Majak Nyiuom PHCU	PHCU	MoH	8.72579	28.5307	Functional
Warrap	Gogrial East	Ajogo PHCU	PHCU	MoH	8.70715	28.4252	Functional
Warrap	Gogrial East	Liefnhom PHCC	PHCC	MoH	8.59759	28.4726	Functional
Warrap	Gogrial East	Awut Wut PHCU	PHCU	MoH	8.59385	28.6143	Functional
Warrap	Gogrial East	Agaigai PHCU	PHCU	MoH	8.52535	28.5432	Non Functional
Warrap	Gogrial East	Billic PHCU	PHCU	MoH	8.47677	28.4809	Non Functional
Warrap	Gogrial East	Pinydit PHCU	PHCU	MoH	8.41557	28.3445	Functional
Warrap	Gogrial East	Mayom Chol PHCU	PHCU	MoH	8.41054	28.4051	Functional
Warrap	Gogrial East	Ruot PHCU	PHCU	MoH	8.40758	28.4631	Functional
Warrap	Gogrial East	Maliai PHCU	PHCU	MoH	8.39322	28.541	Functional
Warrap	Gogrial East	Angeruger PHCU	PHCU	MoH	8.37118	28.4263	Functional
Warrap	Gogrial East	Tarweng PHCU	PHCU	MoH	8.35256	28.3542	Non Functional
Warrap	Gogrial East	Mawut PHCU	PHCU	MoH	8.31094	28.3592	Non Functional
Warrap	Gogrial East	Wunakoc PHCU	PHCU	MoH	8.26655	28.3429	Functional
Warrap	Gogrial East	Yiikadoor PHCU	PHCU	MoH	8.24721	28.4635	Functional
Warrap	Gogrial East	Mayom-Biong PHCU	PHCU	MoH	8.23418	28.594	Functional
Warrap	Gogrial East	Luonyaker PHCC	PHCC	MoH	8.22963	28.3897	Functional
Warrap	Gogrial East	Thonghoc PHCU	PHCU	MoH	8.19011	28.461	Non Functional
Warrap	Gogrial East	Matiel PHCU	PHCU	MoH	8.14511	28.2286	Functional
Warrap	Gogrial West	Panacier PHCU	PHCU	MoH	8.61557	28.3611	Functional
Warrap	Gogrial West	Angui PHCU	PHCU	MoH	9.02998	27.7499	Non Functional
Warrap	Gogrial West	Mayen Pajok PHCU	PHCU	MoH	9.01653	27.923	Functional
Warrap	Gogrial West	Peeth PHCU	PHCU	MoH	8.96718	28.0113	Functional
Warrap	Gogrial West	Nyieth PHCU	PHCU	MoH	8.9586	27.9245	Non Functional
Warrap	Gogrial West	Pakor PHCU	PHCU	MoH	8.93477	28.1178	Functional
Warrap	Gogrial West	Akon PHCU	PHCU	MoH	8.88735	27.9569	Functional
Warrap	Gogrial West	Panliet PHCU	PHCU	MoH	8.84237	28.2554	Functional
Warrap	Gogrial West	Keet PHCU	PHCU	MoH	8.81848	28.0709	Functional
Warrap	Gogrial West	Agaat Dit PHCU	PHCU	MoH	8.78411	27.9969	Non Functional
Warrap	Gogrial West	Anguoth PHCU	PHCU	MoH	8.77675	28.2004	Functional
Warrap	Gogrial West	Mayom PHCU_Gogrial	PHCU	MoH	8.73709	28.1993	Functional
Warrap	Gogrial West	Mayom Totin PHCU	PHCU	MoH	8.68277	28.2731	Functional
Warrap	Gogrial West	Alek PHCC	PHCC	MoH	8.66394	28.1486	Functional
Warrap	Gogrial West	Atuk Kuel PHCU	PHCU	MoH	8.64406	27.9959	Functional
Warrap	Gogrial West	Nyokthiang PHCU	PHCU	MoH	8.59416	28.1213	Functional
Warrap	Gogrial West	Maluil Ajak PHCU	PHCU	MoH	8.52884	27.9761	Functional
Warrap	Gogrial West	Gogrial PHCC	PHCC	MoH	8.52683	28.1001	Functional
Warrap	Gogrial West	Mayen-gumel PHCU	PHCU	MoH	8.45276	28.1201	Functional
Warrap	Gogrial West	Aywang PHCU	PHCU	MoH	8.3847	28.1758	Non Functional
Warrap	Gogrial West	Prison PHCC	PHCC	MoH	8.30554	27.9734	Functional
Warrap	Gogrial West	Kuajok PHCC	PHCC	MoH	8.29658	27.9824	Functional
Warrap	Gogrial West	Ajiep PHCC	PHCC	MoH	8.26555	28.0894	Functional
Warrap	Gogrial West	Warap State Hospital	State Hospital	MoH	8.25446	27.9832	Non Functional
Warrap	Gogrial West	Aget PHCU	PHCU	MoH	8.2462	27.9813	Functional
Warrap	Gogrial West	Paweng PHCU	PHCU	MoH	8.18095	28.1595	Functional
Warrap	Gogrial West	Thurnyior PHCU	PHCU	MoH	8.14492	28.1319	Functional
Warrap	Gogrial West	Magat PHCU	PHCU	MoH	8.10439	28.0082	Functional
Warrap	Gogrial West	Adet PHCU	PHCU	MoH	8.02746	28.1377	Functional
Warrap	Tonj East	Kuelcuk PHCU	PHCU	MoH	8.04948	29.308	Functional
Warrap	Tonj East	Wuncuei PHCU	PHCU	MoH	8.01639	29.4476	Functional
Warrap	Tonj East	Makuac PHCU	PHCU	MoH	7.98747	29.4768	Functional
Warrap	Tonj East	Paliang PHCU	PHCU	MoH	7.97757	29.3154	Functional
Warrap	Tonj East	Romic PHCC	PHCC	MoH	7.97388	29.2837	Functional
Warrap	Tonj East	Kacuat PHCU	PHCU	MoH	7.94678	29.1793	Functional
Warrap	Tonj East	Ngabagok PHCC	PHCC	MoH	7.84595	29.0949	Functional
Warrap	Tonj East	Wunlit PHCU	PHCU	MoH	7.84217	29.2315	Functional
Warrap	Tonj East	Mayen PHCU	PHCU	MoH	7.83844	29.2741	Functional
Warrap	Tonj East	Ananatak PHCU	PHCU	MoH	7.7322	29.0254	Functional
Warrap	Tonj East	Palal PHCU	PHCU	MoH	7.71686	28.9401	Functional
Warrap	Tonj East	Akiar PHCU	PHCU	MoH	7.65293	28.8862	Non Functional
Warrap	Tonj East	Aloor PHCU	PHCU	MoH	_	_	Functional
Warrap	Tonj East	Rumabuth PHCU	PHCU	MoH	_	_	Functional
Warrap	Tonj North	Majak Lou PHCU	PHCU	MoH	8.61208	28.8439	Non Functional
Warrap	Tonj North	Alabek PHCC	PHCC	MoH	8.53458	28.927	Functional
Warrap	Tonj North	Aliek PHCC	PHCC	MoH	8.39527	28.6873	Functional
Warrap	Tonj North	Akop PHCC	PHCC	MoH	8.35847	29.1647	Functional
Warrap	Tonj North	Athieng-Pool PHCU	PHCU	MoH	8.34906	29.0734	Non Functional
Warrap	Tonj North	Roorkou PHCU	PHCU	MoH	8.33841	28.741	Non Functional
Warrap	Tonj North	Awul PHCU	PHCU	MoH	8.18881	28.736	Functional
Warrap	Tonj North	Aporlang PHCU	PHCU	MoH	8.14527	28.5404	Functional
Warrap	Tonj North	Pankot PHCU	PHCU	MoH	8.12232	28.3931	Functional
Warrap	Tonj North	Rualbet PHCU	PHCU	MoH	8.11706	28.9415	Functional
Warrap	Tonj North	Parasika PHCU	PHCU	MoH	8.09045	28.9213	Functional
Warrap	Tonj North	Warrap PHCC	PHCC	MoH	8.08953	28.6381	Functional
Warrap	Tonj North	Akurbiok PHCU	PHCU	MoH	8.08752	28.4583	Functional
Warrap	Tonj North	Roomtit PHCU	PHCU	MoH	8.07958	28.5358	Functional
Warrap	Tonj North	Marial-lou PHCU	PHCU	MoH	8.04281	29.1899	Functional
Warrap	Tonj North	Marial Rural Hospital	County Hospital	MoH	8.04281	29.1899	Functional
Warrap	Tonj North	Daniel Comboni Hospital PHCC	PHCC	Mission/NGO	8.03315	29.1827	Functional
Warrap	Tonj North	Pagakdit PHCU	PHCU	MoH	7.99254	28.4979	Functional
Warrap	Tonj North	Manloor PHCU	PHCU	MoH	7.97671	28.4161	Functional
Warrap	Tonj North	Madhiath PHCU	PHCU	MoH	7.93048	28.8302	Functional
Warrap	Tonj North	Marial Abook PHCU	PHCU	MoH	7.90031	28.4423	Functional
Warrap	Tonj North	Kirrik PHCU	PHCU	MoH	7.88546	28.8162	Functional
Warrap	Tonj North	Pabukchak PHCU	PHCU	MoH	7.83667	28.7139	Functional
Warrap	Tonj North	Lurchuk PHCU	PHCU	MoH	7.83118	28.4473	Functional
Warrap	Tonj North	Pagol PHCU	PHCU	MoH	7.69988	28.5802	Functional
Warrap	Tonj North	Indeed Truth PHCU	PHCU	MoH	_	_	Functional
Warrap	Tonj South	Angur PHCU	PHCU	MoH	7.10123	28.4668	Functional
Warrap	Tonj South	Panakdie PHCU	PHCU	MoH	7.69809	28.7701	Functional
Warrap	Tonj South	Jak PHCU	PHCU	MoH	7.66649	28.7015	Functional
Warrap	Tonj South	Thiet PHCC	PHCC	MoH	7.60818	28.8105	Functional
Warrap	Tonj South	Pawel PHCU	PHCU	MoH	7.56307	28.7244	Functional
Warrap	Tonj South	Wanh Alel PHCU	PHCU	MoH	7.48415	28.8486	Functional
Warrap	Tonj South	Mabior-Yar PHCU	PHCU	MoH	7.48179	28.7844	Functional
Warrap	Tonj South	Malual-Mok PHCU	PHCU	MoH	7.3994	28.741	Functional
Warrap	Tonj South	Manyiel-Thony PHCU	PHCU	MoH	7.38818	28.978	Functional
Warrap	Tonj South	Kal Ruel PHCU	PHCU	MoH	7.27701	28.6836	Functional
Warrap	Tonj South	Tonj Hospital	County Hospital	MoH	7.2767	28.6798	Functional
Warrap	Tonj South	Don Bosco PHCC	PHCC	MoH	7.27196	28.6789	Functional
Warrap	Tonj South	Aguka PHCU	PHCU	MoH	6.97993	28.7163	Functional
Warrap	Twic	Dhiau Agaal PHCU	PHCU	MoH	9.16426	27.9758	Functional
Warrap	Twic	Ajak Kuac PHCC	PHCC	MoH	9.29088	28.7099	Functional
Warrap	Twic	Anyiel PHCU	PHCU	MoH	9.25994	28.5385	Functional
Warrap	Twic	Molbang PHCU	PHCU	MoH	9.2529	28.683	Functional
Warrap	Twic	Yiik Thon PHCU	PHCU	MoH	9.23583	28.054	Functional
Warrap	Twic	Majok Noon PHCC	PHCC	MoH	9.20329	28.5896	Functional
Warrap	Twic	Majak Pagai PHCU	PHCU	MoH	9.17019	28.2266	Functional
Warrap	Twic	Marial Maper PHCU	PHCU	MoH	9.16903	28.5129	Functional
Warrap	Twic	Mayen Abun PHCC	PHCC	MoH	9.16251	28.3622	Functional
Warrap	Twic	Malou-Hol PHCU	PHCU	MoH	9.13445	28.2691	Functional
Warrap	Twic	Bolyom PHCU	PHCU	MoH	9.10915	28.6085	Non Functional
Warrap	Twic	Bulyom PHCU	PHCU	MoH	9.10886	28.6044	Functional
Warrap	Twic	Maper PHCU	PHCU	MoH	9.10537	28.4979	Functional
Warrap	Twic	Aweng PHCC	PHCC	MoH	9.09878	28.5595	Functional
Warrap	Twic	Turalei PHCC	PHCC	MoH	9.09552	28.4302	Functional
Warrap	Twic	Mother Teresa Hospital	County Hospital	MoH	9.09488	28.4243	Functional
Warrap	Twic	Toch Noon PHCU	PHCU	MoH	9.08858	27.9846	Functional
Warrap	Twic	Pannyok PHCU	PHCU	MoH	9.08483	28.2068	Functional
Warrap	Twic	Ajong PHCU	PHCU	MoH	9.0791	28.3433	Functional
Warrap	Twic	Akok PHCC	PHCC	MoH	9.0687	28.1144	Functional
Warrap	Twic	Pandit PHCU_Twic	PHCU	MoH	9.00577	28.3679	Functional
Warrap	Twic	Tuele PHCU	PHCU	MoH	8.99718	28.2119	Functional
Warrap	Twic	Wunrok PHCC	PHCC	MoH	8.9928	28.2916	Functional
Warrap	Twic	Titcok PHCU	PHCU	MoH	8.94464	28.2869	Functional
Warrap	Twic	Magak PHCC	PHCC	MoH	8.89666	28.3473	Functional
Western Bahr el Ghazal	Jur River	Alelthouny PHCU	PHCU	MoH	8.27767	27.8552	Functional
Western Bahr el Ghazal	Jur River	Dhekou PHCU	PHCU	MoH	8.26671	27.6254	Functional
Western Bahr el Ghazal	Jur River	Tikow PHCU	PHCU	MoH	8.26669	27.625	Functional
Western Bahr el Ghazal	Jur River	Kangi PHCU	PHCU	MoH	8.14523	27.6589	Functional
Western Bahr el Ghazal	Jur River	Ajomgo PHCU	PHCU	MoH	8.07391	27.6221	Functional
Western Bahr el Ghazal	Jur River	Udici PHCC	PHCC	MoH	8.06978	27.7222	Functional
Western Bahr el Ghazal	Jur River	Tharqueny PHCU	PHCU	MoH	8.01116	27.9987	Functional
Western Bahr el Ghazal	Jur River	Mabior Abiem PHCU	PHCU	MoH	8.00551	28.0442	Functional
Western Bahr el Ghazal	Jur River	Thilic PHCU	PHCU	MoH	7.98864	28.1015	Functional
Western Bahr el Ghazal	Jur River	Barurud PHCU	PHCU	MoH	7.96843	27.52	Functional
Western Bahr el Ghazal	Jur River	Bar Urod PHCU	PHCU	MoH	7.96064	27.5123	Functional
Western Bahr el Ghazal	Jur River	Kanyango PHCU	PHCU	MoH	7.95359	27.6736	Functional
Western Bahr el Ghazal	Jur River	Gette PHCU	PHCU	MoH	7.94617	27.8468	Functional
Western Bahr el Ghazal	Jur River	Achongchong PHCC	PHCC	MoH	7.92934	28.1745	Functional
Western Bahr el Ghazal	Jur River	Nyinakok PHCU	PHCU	MoH	7.92325	28.0338	Functional
Western Bahr el Ghazal	Jur River	Warrieth PHCU	PHCU	MoH	7.91109	27.877	Functional
Western Bahr el Ghazal	Jur River	Marial Bai Wau PHCC	PHCC	MoH	7.89063	27.9784	Functional
Western Bahr el Ghazal	Jur River	Barakol PHCU	PHCU	MoH	7.8533	27.7726	Functional
Western Bahr el Ghazal	Jur River	Atido PHCU	PHCU	MoH	7.85211	27.8997	Functional
Western Bahr el Ghazal	Jur River	Maluil PHCU	PHCU	MoH	7.82367	27.9664	Functional
Western Bahr el Ghazal	Jur River	Madil PHCU	PHCU	MoH	7.82125	28.002	Functional
Western Bahr el Ghazal	Jur River	Akrok PHCU	PHCU	MoH	7.79696	27.9811	Functional
Western Bahr el Ghazal	Jur River	Roc Roc Dong PHCU	PHCU	MoH	7.78218	28.1129	Functional
Western Bahr el Ghazal	Jur River	Kuam PHCU	PHCU	MoH	7.78121	28.0269	Functional
Western Bahr el Ghazal	Jur River	Alel Chok PHCU	PHCU	MoH	7.77817	27.9785	Functional
Western Bahr el Ghazal	Jur River	Marial Ayieth PHCU	PHCU	MoH	7.77215	27.9969	Functional
Western Bahr el Ghazal	Jur River	Baryar PHCU	PHCU	MoH	7.75632	27.9652	Functional
Western Bahr el Ghazal	Jur River	Achot PHCU	PHCU	MoH	7.70826	28.1545	Functional
Western Bahr el Ghazal	Jur River	E: Bank PHCC	PHCC	MoH	7.70752	28.0252	Functional
Western Bahr el Ghazal	Jur River	Abou PHCU	PHCU	MoH	7.70619	28.1178	Functional
Western Bahr el Ghazal	Jur River	Mbili PHCU	PHCU	MoH	7.56912	28.2291	Functional
Western Bahr el Ghazal	Jur River	Marranya PHCU	PHCU	MoH	7.55233	28.1888	Functional
Western Bahr el Ghazal	Jur River	Mbi PHCU	PHCU	MoH	7.51899	28.1962	Functional
Western Bahr el Ghazal	Jur River	Kuajena PHCU	PHCU	MoH	7.50804	28.2697	Functional
Western Bahr el Ghazal	Jur River	Wadalel PHCU	PHCU	MoH	7.48937	28.0543	Functional
Western Bahr el Ghazal	Jur River	Medil PHCU	PHCU	MoH	7.3083	28.2635	Functional
Western Bahr el Ghazal	Jur River	Kapara PHCU Church	PHCU	MoH	7.30405	28.4861	Non Functional
Western Bahr el Ghazal	Jur River	Mapel PHCC	PHCC	MoH	7.296	28.4392	Functional
Western Bahr el Ghazal	Jur River	Chono PHCU	PHCU	MoH	7.08966	28.3746	Functional
Western Bahr el Ghazal	Raga	Timsah PHCU	PHCU	MoH	9.54947	25.4808	Functional
Western Bahr el Ghazal	Raga	Magawa PHCU	PHCU	MoH	9.29154	25.4738	Functional
Western Bahr el Ghazal	Raga	Sabrine PHCU	PHCU	MoH	9.17422	25.5537	Functional
Western Bahr el Ghazal	Raga	Deleba PHCU	PHCU	MoH	8.78998	26.0484	Functional
Western Bahr el Ghazal	Raga	Gete Rajiel PHCU	PHCU	MoH	8.53993	25.6413	Functional
Western Bahr el Ghazal	Raga	Mayonga PHCC	PHCC	MoH	8.49325	25.6695	Functional
Western Bahr el Ghazal	Raga	Raja Military PHCU	PHCU	MoH	8.48549	25.6745	Non Functional
Western Bahr el Ghazal	Raga	Menamba PHCU	PHCU	MoH	8.48413	25.1972	Functional
Western Bahr el Ghazal	Raga	Deimjallab PHCU	PHCU	MoH	8.48163	25.3267	Functional
Western Bahr el Ghazal	Raga	Menamba B PHCU	PHCU	MoH	8.474	25.19	Functional
Western Bahr el Ghazal	Raga	Raga County Hospital	County Hospital	MoH	8.46925	25.6766	Functional
Western Bahr el Ghazal	Raga	Boro Medina PHCC	PHCC	MoH	8.46407	24.8158	Functional
Western Bahr el Ghazal	Raga	Katta PHCU	PHCU	MoH	8.44057	25.0032	Functional
Western Bahr el Ghazal	Raga	Magayat PHCU	PHCU	MoH	8.22319	25.86	Functional
Western Bahr el Ghazal	Raga	Sopo PHCU	PHCU	MoH	8.02544	26.0443	Functional
Western Bahr el Ghazal	Raga	Bili PHCU	PHCU	MoH	7.76007	26.1381	Functional
Western Bahr el Ghazal	Raga	Kuru PHCU	PHCU	MoH	7.71858	26.497	Functional
Western Bahr el Ghazal	Raga	Diew Zubier PHCC	PHCC	MoH	7.71458	26.1959	Functional
Western Bahr el Ghazal	Raja	Gosinga PHCU	PHCU	MoH	8.65321	25.9738	Non Functional
Western Bahr el Ghazal	Raja	Kur Shamam PHCU	PHCU	MoH	8.53468	25.7686	Non Functional
Western Bahr el Ghazal	Raja	Lampa PHCU	PHCU	MoH	8.45436	25.6863	Non Functional
Western Bahr el Ghazal	Raja	Kur Malang PHCU	PHCU	MoH	8.44074	25.6958	Non Functional
Western Bahr el Ghazal	Raja	Kur Seliek PHCU	PHCU	MoH	7.70993	26.3897	Non Functional
Western Bahr el Ghazal	Raja	Bonio PHCU	PHCU	MoH	7.6868	26.3232	Non Functional
Western Bahr el Ghazal	Wau	Rihanfeai PHCU	PHCU	MoH	7.89585	27.6681	Functional
Western Bahr el Ghazal	Wau	Agur PHCU	PHCU	MoH	7.79514	27.9032	Non functional
Western Bahr el Ghazal	Wau	Khorganna PHCU	PHCU	MoH	7.78852	27.1531	Functional
Western Bahr el Ghazal	Wau	Besselia PHCC	PHCC	MoH	7.76616	27.6997	Functional
Western Bahr el Ghazal	Wau	Ngomba PHCU	PHCU	MoH	7.76525	27.6348	Functional
Western Bahr el Ghazal	Wau	Fango Nuer PHCU	PHCU	MoH	7.7611	27.2648	Functional
Western Bahr el Ghazal	Wau	Ngongba PHCU	PHCU	MoH	7.76003	27.6529	Functional
Western Bahr el Ghazal	Wau	Kabi PHCU	PHCU	MoH	7.75002	27.7582	Functional
Western Bahr el Ghazal	Wau	Abushaka PHCU	PHCU	MoH	7.71687	27.8332	Functional
Western Bahr el Ghazal	Wau	Hai Dinka PHCC	PHCC	MoH	7.71471	27.9988	Functional
Western Bahr el Ghazal	Wau	Sika Hadid PHCC	PHCC	MoH	7.71394	27.9878	Functional
Western Bahr el Ghazal	Wau	Mboro PHCU	PHCU	MoH	7.71313	27.7254	Functional
Western Bahr el Ghazal	Wau	Ngolingbo A PHCU	PHCU	MoH	7.70857	27.8535	Non functional
Western Bahr el Ghazal	Wau	Korajor PHCU	PHCU	MoH	7.70832	26.9152	Functional
Western Bahr el Ghazal	Wau	Grinti PHCC Military	PHCC	MoH	7.70774	27.9818	Functional
Western Bahr el Ghazal	Wau	Muktah PHCC	PHCC	MoH	7.70666	27.9944	Functional
Western Bahr el Ghazal	Wau	Kalvario PHCU	PHCU	MoH	7.70317	27.9782	Functional
Western Bahr el Ghazal	Wau	Hai bafra PHCU	PHCU	MoH	7.70315	27.9794	Functional
Western Bahr el Ghazal	Wau	Wau Teaching Hospital	Teaching Hospital	MoH	7.69702	28.0045	Functional
Western Bahr el Ghazal	Wau	Lokoloko PHCC	PHCC	MoH	7.69551	27.9752	Functional
Western Bahr el Ghazal	Wau	Marakas Jerau PHCC	PHCC	MoH	7.69474	27.989	Non Functional
Western Bahr el Ghazal	Wau	Yabulu PHCU	PHCU	MoH	7.68865	26.9863	Functional
Western Bahr el Ghazal	Wau	Jebel Kheir PHCC	PHCC	MoH	7.68187	27.9844	Functional
Western Bahr el Ghazal	Wau	St. Mary PHCC	PHCC	MoH	7.68041	28.0016	Non Functional
Western Bahr el Ghazal	Wau	Bazia Jedid PHCC	PHCC	MoH	7.67869	27.9942	Functional
Western Bahr el Ghazal	Wau	Mangayat PHCU	PHCU	MoH	7.66796	27.8447	Functional
Western Bahr el Ghazal	Wau	Ndaku PHCU	PHCU	MoH	7.66242	27.7251	Functional
Western Bahr el Ghazal	Wau	Natabu PHCU	PHCU	MoH	7.66156	27.955	Functional
Western Bahr el Ghazal	Wau	Canning Factory PHCU	PHCU	MoH	7.6573	28.0269	Functional
Western Bahr el Ghazal	Wau	Ngolimbo APHCU	PHCU	MoH	7.6501	27.8795	Functional
Western Bahr el Ghazal	Wau	Nglimbo B PHCU	PHCU	MoH	7.64995	27.8796	Non Functional
Western Bahr el Ghazal	Wau	Ngovendegu PHCU	PHCU	MoH	7.63605	27.7273	Non Functional
Western Bahr el Ghazal	Wau	Ngohalima B PHCU	PHCU	MoH	7.63332	27.8318	Functional
Western Bahr el Ghazal	Wau	Agok PHCC	PHCC	MoH	7.62795	28.0126	Functional
Western Bahr el Ghazal	Wau	Bringi PHCU	PHCU	MoH	7.62754	27.902	Functional
Western Bahr el Ghazal	Wau	Ngoku PHCU	PHCU	MoH	7.62127	27.8059	Functional
Western Bahr el Ghazal	Wau	Ngohalima A PHCU	PHCU	MoH	7.61922	27.8664	Functional
Western Bahr el Ghazal	Wau	Momoi PHCU	PHCU	MoH	7.61918	27.9788	Functional
Western Bahr el Ghazal	Wau	Mamoi PHCU	PHCU	MoH	7.61893	27.9788	Functional
Western Bahr el Ghazal	Wau	Ngesa PHCU	PHCU	MoH	7.58979	27.75	Functional
Western Bahr el Ghazal	Wau	Baggari PHCU	PHCU	MoH	7.57475	27.8894	Functional
Western Bahr el Ghazal	Wau	Bussery Primary Hc	PHCC	MoH	7.56475	27.9643	Functional
Western Bahr el Ghazal	Wau	Ngodakala PHCC	PHCC	MoH	7.5468	27.822	Functional
Western Bahr el Ghazal	Wau	Farjala PHCU	PHCU	MoH	7.52559	27.7705	Functional
Western Bahr el Ghazal	Wau	Halima PHCU	PHCU	MoH	7.52293	27.9239	Non Functional
Western Bahr el Ghazal	Wau	Nyosulu PHCU	PHCU	MoH	7.4602	27.8228	Non Functional
Western Bahr el Ghazal	Wau	Taban PHCU	PHCU	MoH	7.38038	27.9672	Functional
Western Bahr el Ghazal	Wau	Giatan PHCU	PHCU	MoH	7.27056	27.9395	Functional
Western Bahr el Ghazal	Wau	Maju PHCU	PHCU	MoH	7.17096	27.9385	Functional
Western Bahr el Ghazal	Wau	Kpaile/Baiza PHCC	PHCC	MoH	7.10747	27.9353	Functional
Western Bahr el Ghazal	Wau	Tirga PHCU	PHCC	MoH	6.99514	27.9284	Non Functional
Western Bahr el Ghazal	Wau	Aljazira PHCU	PHCU	MoH	_	_	Functional
Western Equatoria	Ezo	Moso PHCU	PHCU	MoH	5.33636	27.72	Functional
Western Equatoria	Ezo	Yangiri PHCC	PHCC	MoH	5.28324	27.7911	Functional
Western Equatoria	Ezo	Nagbabe PHCU	PHCU	MoH	5.20646	27.904	Functional
Western Equatoria	Ezo	Bambaraze PHCU	PHCU	MoH	5.1873	27.6514	Functional
Western Equatoria	Ezo	Bariguna PHCU	PHCU	MoH	5.1873	27.6514	Functional
Western Equatoria	Ezo	Nanzinga PHCU	PHCU	MoH	5.18374	27.9546	Functional
Western Equatoria	Ezo	Bagidi PHCU	PHCU	MoH	5.18261	27.6699	Functional
Western Equatoria	Ezo	Jangiri PHCC	PHCC	MoH	5.18145	27.956	Functional
Western Equatoria	Ezo	Bandala PHCU	PHCU	MoH	5.15474	27.5408	Functional
Western Equatoria	Ezo	Baikpa PHCU	PHCU	MoH	5.09535	27.4746	Functional
Western Equatoria	Ezo	Napere PHCU Msf	PHCU	MoH	5.08087	27.4815	Functional
Western Equatoria	Ezo	Napere PHCU Wui	PHCU	MoH	5.07939	27.4812	Functional
Western Equatoria	Ezo	Ezo PHCC	PHCC	MoH	5.07711	27.4658	Functional
Western Equatoria	Ezo	Madoro PHCU	PHCU	MoH	5.07049	27.5349	Functional
Western Equatoria	Ezo	Ecs PHCU	PHCU	MoH	5.0689	27.4686	Functional
Western Equatoria	Ezo	C.R.C PHCC	PHCC	MoH	5.06792	27.4743	Functional
Western Equatoria	Ezo	Mangbangua PHCU	PHCU	MoH	5.05327	27.497	Functional
Western Equatoria	Ezo	Mariagba PHCU	PHCU	MoH	5.03063	27.6146	Functional
Western Equatoria	Ezo	Baragu PHCU PHCU	PHCU	MoH	4.98241	27.6881	Functional
Western Equatoria	Ezo	Bafuka PHCU	PHCU	MoH	4.97822	27.7804	Functional
Western Equatoria	Ezo	Naandi PHCC	PHCC	MoH	4.97266	27.9118	Functional
Western Equatoria	Ezo	Diabio PHCU	PHCU	MoH	4.97167	28.0251	Functional
Western Equatoria	Ezo	Marangu PHCU	PHCU	MoH	4.96238	27.9248	Functional
Western Equatoria	Ezo	Andari PHCU	PHCU	MoH	4.94728	27.7254	Functional
Western Equatoria	Ezo	Nagasi PHCU	PHCU	MoH	4.92058	28.0372	Functional
Western Equatoria	Ezo	Bangangai PHCU	PHCU	MoH	4.90758	27.7154	Functional
Western Equatoria	Ezo	Yangura PHCU	PHCU	MoH	4.90745	27.7038	Functional
Western Equatoria	Ezo	Bariabande PHCU	PHCU	MoH	_	_	Functional
Western Equatoria	Ibba	Moruko PHCU	PHCU	MoH	5.18482	29.162	Functional
Western Equatoria	Ibba	Tanamuko PHCU	PHCU	MoH	5.13996	28.7775	Non functional
Western Equatoria	Ibba	Rubu PHCU	PHCU	MoH	4.90564	29.3466	Functional
Western Equatoria	Ibba	Yosia PHCU	PHCU	MoH	4.90143	28.9852	Functional
Western Equatoria	Ibba	Manikakara PHCU	PHCU	MoH	4.84819	29.255	Functional
Western Equatoria	Ibba	Madede PHCU	PHCU	MoH	4.79849	28.9976	Functional
Western Equatoria	Ibba	Maruko PHCU	PHCU	MoH	4.7983	29.0535	Functional
Western Equatoria	Ibba	Ibba PHCC	PHCC	MoH	4.79144	29.1335	Functional
Western Equatoria	Ibba	Pastor Poul Mc Iba D PHCU	PHCU	MoH	4.78997	29.1404	Functional
Western Equatoria	Ibba	Iggi PHCU	PHCU	MoH	4.58545	28.99	Functional
Western Equatoria	Maridi	Kosi PHCU	PHCU	MoH	5.51197	29.7106	Functional
Western Equatoria	Maridi	Woko PHCC	PHCC	MoH	5.36308	29.6189	Functional
Western Equatoria	Maridi	Amaki PHCU	PHCU	MoH	5.13809	29.4779	Functional
Western Equatoria	Maridi	Langua PHCU	PHCU	MoH	5.10655	29.9803	Functional
Western Equatoria	Maridi	Olo-PHCC	PHCC	MoH	5.08196	29.8293	Functional
Western Equatoria	Maridi	Longbua PHCU	PHCU	MoH	5.02615	29.7151	Functional
Western Equatoria	Maridi	Chochoro PHCU	PHCU	MoH	4.99978	29.456	Functional
Western Equatoria	Maridi	Mudubai PHCU	PHCU	MoH	4.99272	29.5047	Functional
Western Equatoria	Maridi	Eyira PHCU/Bar-Naam	PHCU	MoH	4.99108	29.6711	Functional
Western Equatoria	Maridi	Atta/Affa PHCU	PHCU	MoH	4.9729	29.6426	Functional
Western Equatoria	Maridi	Nagbaka PHCU	PHCU	MoH	4.95405	29.4368	Functional
Western Equatoria	Maridi	Mabilindi PHCU	PHCU	MoH	4.93136	29.5128	Functional
Western Equatoria	Maridi	Mabarindi PHCU	PHCU	MoH	4.93098	29.5131	Functional
Western Equatoria	Maridi	Ras-Tigi PHCU	PHCU	MoH	4.92501	29.3941	Functional
Western Equatoria	Maridi	Maltesar Hospital	County Hospital	MoH	4.91629	29.4631	Functional
Western Equatoria	Maridi	Maridi County Hospital	County Hospital	MoH	4.91598	29.4642	Functional
Western Equatoria	Maridi	Betha Saida Ecs Clin PHCC	PHCC	MoH	4.91144	29.4515	Functional
Western Equatoria	Maridi	Don Basico PHCU	PHCU	MoH	4.91088	29.4461	Functional
Western Equatoria	Maridi	Matar PHCU	PHCU	MoH	4.90969	29.4571	Functional
Western Equatoria	Maridi	Moku PHCU	PHCU	MoH	4.90718	29.4971	Functional
Western Equatoria	Maridi	Spla-Jiu PHCU	PHCU	MoH	4.90025	29.4781	Functional
Western Equatoria	Maridi	Prison PHCU_Maridi	PHCU	MoH	4.89792	29.4466	Functional
Western Equatoria	Maridi	MEKKE I PHCU	PHCU	MoH	4.88605	29.4953	Functional
Western Equatoria	Maridi	Mekke Ii	PHCC	MoH	4.88605	29.4953	Functional
Western Equatoria	Maridi	Mambe T PHCU	PHCU	MoH	4.86818	29.8242	Functional
Western Equatoria	Maridi	Kwanga PHCU	PHCU	MoH	4.86051	29.4731	Functional
Western Equatoria	Maridi	Mboroko PHCU	PHCU	MoH	4.85917	29.4337	Functional
Western Equatoria	Maridi	Ngburusai PHCU	PHCU	MoH	4.81887	29.5109	Functional
Western Equatoria	Maridi	Ngamude PHCU	PHCU	MoH	4.75571	29.6003	Functional
Western Equatoria	Maridi	Embe PHCU	PHCU	MoH	4.75349	29.5212	Functional
Western Equatoria	Maridi	Bingo PHCU	PHCU	MoH	4.66429	29.761	Functional
Western Equatoria	Maridi	Dorrolilli PHCU	PHCU	MoH	4.65668	29.8678	Functional
Western Equatoria	Mundri	Mideh PHCC	PHCC	MoH	5.05699	30.7338	Non functional
Western Equatoria	Mundri	Mariba PHCU	PHCU	MoH	0	0	Non Functional
Western Equatoria	Mundri East	Kesiko PHCU	PHCU	MoH	5.72144	30.6008	Functional
Western Equatoria	Mundri East	Lakamadi	PHCC	MoH	5.66781	30.4884	Functional
Western Equatoria	Mundri East	Magyiri PHCU	PHCC	MoH	5.53198	30.8575	Non Functional
Western Equatoria	Mundri East	Bekenye PHCU	PHCU	MoH	5.53094	30.7823	Non Functional
Western Equatoria	Mundri East	Kediba PHCC	PHCC	MoH	5.51262	30.7255	Functional
Western Equatoria	Mundri East	Wandi PHCU	PHCU	MoH	5.47909	30.617	Functional
Western Equatoria	Mundri East	Dosoh PHCU	PHCU	MoH	5.44891	30.4623	Functional
Western Equatoria	Mundri East	Agyi PHCU	PHCU	MoH	5.40425	30.8603	Non Functional
Western Equatoria	Mundri East	Movo PHCU	PHCU	MoH	5.38812	30.6357	Functional
Western Equatoria	Mundri East	Lui Hospital	County Hospital	MoH	5.34281	30.4487	Functional
Western Equatoria	Mundri East	Wiroh PHCU	PHCU	MoH	5.30905	30.5602	Functional
Western Equatoria	Mundri East	Minga	PHCC	MoH	5.30102	30.8658	Functional
Western Equatoria	Mundri East	Lanyi PHCC	PHCC	MoH	5.24809	30.5087	Non Functional
Western Equatoria	Mundri East	Doroh PHCU	PHCU	MoH	5.20053	30.5583	Non Functional
Western Equatoria	Mundri East	Singiriana PHCU	PHCU	MoH	5.15964	30.5125	Functional
Western Equatoria	Mundri East	Lojoh PHCU	PHCU	MoH	5.15719	30.4467	Functional
Western Equatoria	Mundri East	Gabat	PHCC	MoH	5.15059	30.7056	Non Functional
Western Equatoria	Mundri East	Buagyi PHCU	PHCU	MoH	5.14314	30.6384	Functional
Western Equatoria	Mundri East	Banduguya PHCU	PHCU	MoH	5.1	30.88	Functional
Western Equatoria	Mundri East	Miden PHCC	PHCC	MoH	5.06337	30.7369	Functional
Western Equatoria	Mundri East	Kporolo PHCU	PHCU	MoH	4.97818	30.6455	Functional
Western Equatoria	Mundri East	Lokoya PHCU	PHCU	MoH	4.89818	30.5291	Functional
Western Equatoria	Mundri West	Kulundu PHCU	PHCU	MoH	5.6506	30.3525	Functional
Western Equatoria	Mundri West	Bitit PHCU	PHCU	MoH	5.56992	30.4374	Functional
Western Equatoria	Mundri West	Amdi PHCU	PHCU	MoH	5.51897	30.3353	Functional
Western Equatoria	Mundri West	Nuni PHCU	PHCU	MoH	5.4741	30.3217	Functional
Western Equatoria	Mundri West	Gulu PHCU	PHCU	MoH	5.36937	30.1589	Functional
Western Equatoria	Mundri West	Gullui PHCU	PHCU	MoH	5.36682	30.1593	Functional
Western Equatoria	Mundri West	Mundri West PHCC	PHCC	MoH	5.34713	30.3235	Non Functional
Western Equatoria	Mundri West	Kotobi PHCC	PHCC	MoH	5.24275	30.201	Functional
Western Equatoria	Mundri West	Bari PHCU	PHCU	MoH	5.22814	30.3952	Functional
Western Equatoria	Mundri West	Gogribalau PHCU	PHCU	MoH	5.22708	30.2616	Functional
Western Equatoria	Mundri West	Mandi PHCU	PHCU	MoH	5.16372	30.1047	Functional
Western Equatoria	Mundri West	Karika PHCU	PHCU	MoH	5.12996	30.0383	Functional
Western Equatoria	Mundri West	Garia PHCU	PHCU	MoH	5.03348	30.328	Functional
Western Equatoria	Mundri West	Ledingwa PHCU	PHCU	MoH	4.94911	30.3342	Functional
Western Equatoria	Mundri West	Diko PHCU	PHCU	MoH	4.87273	30.4655	Functional
Western Equatoria	Mundri West	Bongolo PHCC	PHCC	MoH	4.82779	30.3009	Functional
Western Equatoria	Mundri West	Moba PHCU	PHCU	MoH	4.79821	30.3692	Functional
Western Equatoria	Mundri West	Tore Wandi PHCU	PHCU	MoH	4.63845	30.4399	Functional
Western Equatoria	Mvolo	Kulu PHCU	PHCU	MoH	6.22982	29.9367	Functional
Western Equatoria	Mvolo	Lali PHCU	PHCU	MoH	6.21154	30.0817	Functional
Western Equatoria	Mvolo	Leyibolo PHCU-Kombi	PHCU	MoH	6.1876	30.0422	Functional
Western Equatoria	Mvolo	Bahr-Grindi PHCU	PHCU	MoH	6.14073	30.1778	Functional
Western Equatoria	Mvolo	Mvolo PHCC	PHCC	MoH	6.05965	29.9605	Functional
Western Equatoria	Mvolo	Domeri PHCU	PHCU	MoH	5.96577	30.0407	Functional
Western Equatoria	Mvolo	Gira PHCU	PHCU	MoH	5.89688	29.8953	Functional
Western Equatoria	Mvolo	Lesi PHCU	PHCU	MoH	5.88233	30.3009	Functional
Western Equatoria	Mvolo	Dari PHCU	PHCU	MoH	5.82114	30.3566	Functional
Western Equatoria	Mvolo	Yeri PHCC	PHCC	MoH	5.78467	30.1043	Functional
Western Equatoria	Mvolo	Bogori PHCU	PHCU	MoH	5.74054	29.8475	Functional
Western Equatoria	Mvolo	Mbara PHCU	PHCU	MoH	5.66996	30.0981	Non Functional
Western Equatoria	Nagero	Zamoi PHCU	PHCU	MoH	6.63739	27.9175	Functional
Western Equatoria	Nagero	Diayanga PHCU	PHCU	MoH	6.49015	27.8438	Functional
Western Equatoria	Nagero	Nagero PHCC	PHCC	MoH	6.3876	27.765	Functional
Western Equatoria	Nagero	Kuro PHCU	PHCU	MoH	6.2423	27.734	Functional
Western Equatoria	Nagero	Bandalla PHCU	PHCU	MoH	6.17455	27.6909	Functional
Western Equatoria	Nzara	Ringasi PHCC	PHCC	MoH	4.92856	28.1781	Functional
Western Equatoria	Nzara	Kpasua PHCU	PHCU	MoH	4.74395	28.1948	Functional
Western Equatoria	Nzara	Ndoromo PHCU	PHCU	MoH	4.70812	27.8979	Functional
Western Equatoria	Nzara	Namama PHCU	PHCU	MoH	4.70283	27.9871	Functional
Western Equatoria	Nzara	Namaiku PHCC	PHCC	MoH	4.68637	28.2268	Functional
Western Equatoria	Nzara	Basukangbi PHCC	PHCC	MoH	4.68345	28.0542	Functional
Western Equatoria	Nzara	Yabongo PHCU	PHCU	MoH	4.67988	28.3054	Functional
Western Equatoria	Nzara	Nakapazi Gi PHCU	PHCU	MoH	4.673	28.1832	Functional
Western Equatoria	Nzara	Yabuwa PHCU	PHCU	MoH	4.64925	28.2681	Functional
Western Equatoria	Nzara	Ngambia PHCU	PHCU	MoH	4.64681	28.2581	Functional
Western Equatoria	Nzara	Cmmb Nzara	PHCC	Mission/NGO	4.64155	28.2485	Functional
Western Equatoria	Nzara	Sangua PHCU One	PHCU	MoH	4.6296	28.1261	Functional
Western Equatoria	Nzara	Sangua Ii PHCC	PHCC	MoH	4.62034	28.213	Functional
Western Equatoria	Nzara	Dingiapai PHCC	PHCC	MoH	4.59845	28.1872	Functional
Western Equatoria	Nzara	Baakpara PHCU	PHCU	MoH	4.56433	28.2557	Functional
Western Equatoria	Nzara	Bereangburu PHCC	PHCC	MoH	4.51361	28.2878	Functional
Western Equatoria	Nzara	Nangirimo PHCU	PHCU	MoH	4.4698	28.2064	Functional
Western Equatoria	Nzara	Sakure PHCC	PHCC	MoH	4.39657	28.2116	Functional
Western Equatoria	Tambura	Namutina PHCC	PHCC	MoH	5.92727	27.3373	Functional
Western Equatoria	Tambura	Duma PHCU	PHCU	MoH	5.82056	27.5753	Functional
Western Equatoria	Tambura	Akpa PHCU	PHCU	MoH	5.80618	27.1803	Functional
Western Equatoria	Tambura	Dingimo PHCU	PHCU	MoH	5.78238	27.2221	Functional
Western Equatoria	Tambura	Nabaria PHCU	PHCU	MoH	5.67918	27.461	Functional
Western Equatoria	Tambura	Mbirangburu PHCU	PHCU	MoH	5.65999	27.5047	Functional
Western Equatoria	Tambura	Mangburu PHCU	PHCU	MoH	5.65999	27.5047	Functional
Western Equatoria	Tambura	Bakiringba PHCU	PHCU	MoH	5.65114	27.4109	Functional
Western Equatoria	Tambura	Mabenge PHCU	PHCU	MoH	5.64746	27.4956	Functional
Western Equatoria	Tambura	Matoto PHCU	PHCU	MoH	5.6261	27.4062	Functional
Western Equatoria	Tambura	Nzama PHCU	PHCU	MoH	5.61989	27.5251	Functional
Western Equatoria	Tambura	140 Batallion PHCU	PHCU	MoH	5.6084	27.4753	Functional
Western Equatoria	Tambura	Sarafin clinic PHCU	PHCU	MoH	5.60618	27.4694	Functional
Western Equatoria	Tambura	Sinakpuro PHCU	PHCU	MoH	5.60318	27.4717	Functional
Western Equatoria	Tambura	Tambura Civil Hospital	County Hospital	MoH	5.60033	27.475	Functional
Western Equatoria	Tambura	Tambura PHCC	PHCC	MoH	5.59978	27.4754	Functional
Western Equatoria	Tambura	Madakurungbgu PHCU	PHCU	MoH	5.57614	27.456	Functional
Western Equatoria	Tambura	Gamunakpa PHCU	PHCU	MoH	5.57155	27.497	Functional
Western Equatoria	Tambura	Mabaiku PHCU	PHCU	MoH	5.56584	27.4326	Functional
Western Equatoria	Tambura	Mabia PHCU	PHCU	MoH	5.56203	27.5242	Functional
Western Equatoria	Tambura	Mopai PHCC	PHCC	MoH	5.47114	27.6467	Functional
Western Equatoria	Tambura	Mangogo PHCU	PHCU	MoH	5.46759	27.6601	Functional
Western Equatoria	Tambura	Bambu PHCU	PHCU	MoH	5.45248	27.3464	Functional
Western Equatoria	Tambura	YDA Clinic PHCU	PHCU	MoH	5.39583	27.2509	Functional
Western Equatoria	Tambura	Ngoko PHCU	PHCU	MoH	5.39105	27.2991	Functional
Western Equatoria	Tambura	Source-Yubu Hospital	County Hospital	MoH	5.3885	27.2512	Functional
Western Equatoria	Yambio	Duatuka PHCU	PHCU	MoH	5.85223	28.6699	Functional
Western Equatoria	Yambio	Nadiangere PHCC	PHCC	MoH	5.49367	28.3906	Functional
Western Equatoria	Yambio	Mazingbi PHCU	PHCU	MoH	5.31102	28.3851	Functional
Western Equatoria	Yambio	Nangumc PHCU	PHCU	MoH	5.1923	28.433	Functional
Western Equatoria	Yambio	Mabema PHCU	PHCU	MoH	4.86354	28.4347	Non Functional
Western Equatoria	Yambio	Burezigbo PHCU	PHCU	MoH	4.81806	28.7421	Functional
Western Equatoria	Yambio	Bangasu PHCC	PHCC	MoH	4.79223	28.7767	Functional
Western Equatoria	Yambio	Sue PHCU	PHCU	MoH	4.77202	28.8488	Functional
Western Equatoria	Yambio	Nangere PHCU	PHCU	MoH	4.7577	28.7151	Functional
Western Equatoria	Yambio	Momboi PHCU	PHCU	MoH	4.75372	28.4405	Functional
Western Equatoria	Yambio	Makpandu PHCC	PHCC	MoH	4.75102	28.7015	Functional
Western Equatoria	Yambio	Magbuka PHCU	PHCU	MoH	4.74858	28.807	Functional
Western Equatoria	Yambio	Li Rangu	PHCC	MoH	4.72769	28.3596	Functional
Western Equatoria	Yambio	Remenze PHCU	PHCU	MoH	4.70256	28.5922	Functional
Western Equatoria	Yambio	Rimeivze PHCU	PHCU	MoH	4.70256	28.5922	Functional
Western Equatoria	Yambio	Kasia PHCU	PHCU	MoH	4.67221	28.6263	Functional
Western Equatoria	Yambio	Nambia PHCU	PHCU	MoH	4.66212	28.3655	Functional
Western Equatoria	Yambio	Ndauuro PHCU	PHCU	MoH	4.65367	28.4166	Functional
Western Equatoria	Yambio	Bazumburu PHCU	PHCU	MoH	4.65193	28.5444	Functional
Western Equatoria	Yambio	Saura Twazi PHCU	PHCU	MoH	4.63712	28.342	Functional
Western Equatoria	Yambio	Bodo PHCU	PHCU	MoH	4.63338	28.517	Functional
Western Equatoria	Yambio	Saura I PHCU	PHCU	MoH	4.62305	28.3379	Functional
Western Equatoria	Yambio	Tiindoka PHCU	PHCU	MoH	4.60355	28.3866	Functional
Western Equatoria	Yambio	Ukuo PHCU	PHCU	MoH	4.60182	28.7507	Functional
Western Equatoria	Yambio	Bazungua PHCC	PHCC	MoH	4.59198	28.4517	Functional
Western Equatoria	Yambio	Baguga PHCU	PHCU	MoH	4.58094	28.3265	Functional
Western Equatoria	Yambio	Nabagu PHCU	PHCU	MoH	4.57845	28.3594	Functional
Western Equatoria	Yambio	Nabanga PHCC	PHCC	MoH	4.57845	28.3594	Functional
Western Equatoria	Yambio	Masiya PHCU	PHCU	MoH	4.57712	28.3844	Functional
Western Equatoria	Yambio	Ikpiro PHCU	PHCU	MoH	4.57097	28.4104	Functional
Western Equatoria	Yambio	Yambio Prison PHCU	PHCU	MoH	4.56837	28.3946	Functional
Western Equatoria	Yambio	N.H.I Yambio H Centr	PHCC	MoH	4.56769	28.3955	Functional
Western Equatoria	Yambio	Yambio PHCC	PHCC	MoH	4.5665	28.3975	Functional
Western Equatoria	Yambio	State Hospital Y	State Hospital	MoH	4.56612	28.4075	Functional
Western Equatoria	Yambio	Nayure PHCU	PHCU	MoH	4.56427	28.3476	Functional
Western Equatoria	Yambio	Ideas PHCU	PHCU	MoH	4.56419	28.4256	Functional
Western Equatoria	Yambio	Ribodo PHCU	PHCU	MoH	4.55546	28.4551	Functional
Western Equatoria	Yambio	Nakiri PHCU	PHCU	MoH	4.55428	28.4328	Functional
Western Equatoria	Yambio	Mangbondo PHCU	PHCU	MoH	4.55038	28.4001	Functional
Western Equatoria	Yambio	Diatoro PHCU	PHCU	MoH	4.5451	28.3581	Functional
Western Equatoria	Yambio	Bakiwiri PHCU	PHCU	MoH	4.53778	28.3334	Functional
Western Equatoria	Yambio	Nyaka PHCU	PHCU	MoH	4.53773	28.8484	Functional
Western Equatoria	Yambio	Naangbimo PHCU	PHCU	MoH	4.53273	28.4368	Functional
Western Equatoria	Yambio	Nasua PHCU	PHCU	MoH	4.5188	28.4988	Functional
Western Equatoria	Yambio	Masumbu PHCU	PHCU	MoH	4.5105	28.3854	Functional
Western Equatoria	Yambio	Kidi PHCU	PHCU	MoH	4.48494	28.4456	Functional
Western Equatoria	Yambio	Gagura PHCC	PHCC	MoH	4.44694	28.4872	Functional
Western Equatoria	Yambio	PHCC Gangura	PHCC	MoH	4.44694	28.4872	Functional
Western Equatoria	Yambio	Birisi PHCU	PHCU	MoH	4.42634	28.4039	Functional
Western Equatoria	Yambio	Nabia-Pai PHCU	PHCU	MoH	4.38689	28.5675	Functional
